# Supplementary material for: Genetic and Comparative Transcriptome Analysis Revealed DEGs Involved in the Purple Leaf Formation in Brassica juncea
Source: Front Genet. 2020 Apr 24;11:322. doi: 10.3389/fgene.2020.00322 (PMC7193680; doi:10.3389/fgene.2020.00322)
Supplement: TABLE S1 — The primers used for qPCR in this study. [file Table_1.xlsx]

## Sheet: Sheet1
	primers	sequences
	qBjPAL-L	CAAAACGGAAGCGATGTTGTTGT
	qBjPAL-R	TGTCCGATCGTCAGTGTTTCTCC
	qBjC4H-L	AGAGGAAGCAAATCGCGAGTT
	qBjC4H-R	TTCCCCACTCGATAGACCACA
	qBj4CL-L	GCATCCGAGGCGATCAAC
	qBj4CL-R	CGACAACGGCAGCATCCT
	qBjCHS-L	GCCAACCCTGCGAACCATGT
	qBjCHS-R	GTGGCGTTTCCTTATGGTCG
	qBjCHI-L	ACGTTCCCTCCTGGTGCTTC
	qBjCHI-R	CCCCAGGAGACACACCGTTC
	qBjF3H-L	GCCGATATGACTCGTCTCGC
	qBjF3H-R	TCACCCATCCTTCCGGCTTA
	qBjDFR-L	ACGAAGGAAGCTACGATGACG
	qBjDFR-R	TCCTCAACATTAACCGTTCCA
	qBjANS-L	AGCCTGACCGTCTAGAGAAAG
	qBjANS-R	CTTCCACGCCAAGTGCTA
	qBjUFGT-L	CGGTCGGACCGTTGGTTT
	qBjUFGT-R	TTCGTCTCCTTCACCACCCAT
	qBjActin-L	TGGGTTTGCTGGTGACGAT
	qBjActin-R	TGCCTAGGACGACCAACAATACT
