# Supplementary material for: Genetic and Comparative Transcriptome Analysis Revealed DEGs Involved in the Purple Leaf Formation in Brassica juncea
Source: Front Genet. 2020 Apr 24;11:322. doi: 10.3389/fgene.2020.00322 (PMC7193680; doi:10.3389/fgene.2020.00322)
Supplement: TABLE S3 — Detail of DEGs identified between the purple leaves and green leaves. [file Table_3.xls]

## Sheet: DEGs 2286
Gene	BjP11_count	BjP12_count	BjP13_count	BjP1_normalize	BjG11_count	BjG12_count	BjG13_count	BjG1_normalize	FoldChange	Log2FoldChange	pval	padj	Up/Down	Significant	GeneName	Biotype	Position	NR:Seq-id	NR:Score	NR:Evalue	NR:Description	NT:Seq-id	NT:Score	NT:Evalue	NT:Description	Uniprot:UniProtKB-AC	Uniprot:Score	Uniprot:Evalue	Uniprot:Description	COG:gene	COG:Score	COG:Eval	COG:num	Pfam:pfam_ID	Pfam:pfam_Name	Pfam:pfam_Description	GO:biological_process	GO:cellular_component	GO:molecular_function	KEGG:KO	KEGG:Description
BjuA012587	0	0	0	0	6	20	3	10.5767	#NAME?	#NAME?	0.00138854	0.0329774	down	yes	BjuA012587	protein_coding	chrA03:22170883-22172911:-	gi|685289235|ref|XP_009135564.1|	1757	0	PREDICTED: WUSCHEL-related homeobox 1-like isoform X2 [Brassica rapa]	gi|567197786|ref|XM_006406602.1|	693	0	Eutrema salsugineum hypothetical protein (EUTSA_v10022042mg) mRNA, complete cds	Q6X7K0	514	0	WUSCHEL-related homeobox 1	.	.	.	.	pfam00046	Homeobox	Homeobox domain.	GO:0006351|transcription, DNA-templated;	GO:0005829|cytosol;GO:0005634|nucleus;	GO:0003677|DNA binding;GO:0003700|transcription factor activity, sequence-specific DNA binding;	.	.
BjuA016542	0	0	0	0	34	4	14	17.3948	#NAME?	#NAME?	1.42893e-05	0.0009217	down	yes	BjuA016542	protein_coding	chrA07:29795455-29796780:-	gi|685336218|ref|XP_009105436.1|	1787	0	PREDICTED: peroxidase 11 [Brassica rapa]	gi|567124098|ref|XM_006391025.1|	735	0	Eutrema salsugineum hypothetical protein (EUTSA_v10018830mg) mRNA, complete cds	Q96519	655	0	Peroxidase 11	.	.	.	.	pfam00141	peroxidase	Peroxidase.	GO:0042744|hydrogen peroxide catabolic process;GO:0006979|response to oxidative stress;GO:0048511|rhythmic process;	GO:0005576|extracellular region;	GO:0020037|heme binding;GO:0046872|metal ion binding;GO:0004601|peroxidase activity;	K00430	E1.11.1.7; peroxidase [EC:1.11.1.7]
BjuA021647	0	0	0	0	33	2	0	11.559	#NAME?	#NAME?	0.000776425	0.0217383	down	yes	BjuA021647	protein_coding	chrA06:3632562-3635017:+	gi|685315148|ref|XP_009148185.1|	1824	0	PREDICTED: chloroplast stem-loop binding protein of 41 kDa b, chloroplastic [Brassica rapa]	gi|567153753|ref|XM_006417519.1|	844	0	Eutrema salsugineum hypothetical protein (EUTSA_v10007937mg) mRNA, complete cds	Q9SA52	692	0	Chloroplast stem-loop binding protein of 41 kDa b, chloroplastic	.	.	.	.	pfam01370	Epimerase	NAD dependent epimerase/dehydratase family. This family of proteins utilize NAD as a cofactor. The proteins in this family use nucleotide-sugar substrates for a variety of chemical reactions.	GO:0042631|cellular response to water deprivation;GO:0009658|chloroplast organization;GO:0007623|circadian rhythm;GO:0042742|defense response to bacterium;GO:0005996|monosaccharide metabolic process;GO:0032544|plastid translation;GO:0000272|polysaccharide catabolic process;GO:0045893|positive regulation of transcription, DNA-templated;GO:0045727|positive regulation of translation;GO:0010468|regul…	GO:0048046|apoplast;GO:0009507|chloroplast;GO:0009941|chloroplast envelope;GO:0009570|chloroplast stroma;GO:0016020|membrane;GO:0005777|peroxisome;GO:0009506|plasmodesma;GO:0000427|plastid-encoded plastid RNA polymerase complex;GO:0010287|plastoglobule;GO:0005840|ribosome;GO:0010319|stromule;GO:0005773|vacuole;	GO:0003824|catalytic activity;GO:0050662|coenzyme binding;GO:0003677|DNA binding;GO:0010297|heteropolysaccharide binding;GO:0003723|RNA binding;GO:0019843|rRNA binding;	.	.
BjuB010780	0	0	0	0	18	0	11	9.62195	#NAME?	#NAME?	0.00166124	0.0374018	down	yes	BjuB010780	protein_coding	chrB05:55099270-55100676:-	gi|685273269|ref|XP_009127676.1|	1738	0	PREDICTED: peroxidase 11-like [Brassica rapa]	gi|567124098|ref|XM_006391025.1|	684	0	Eutrema salsugineum hypothetical protein (EUTSA_v10018830mg) mRNA, complete cds	Q96519	639	0	Peroxidase 11	.	.	.	.	pfam00141	peroxidase	Peroxidase.	GO:0042744|hydrogen peroxide catabolic process;GO:0006979|response to oxidative stress;GO:0048511|rhythmic process;	GO:0005576|extracellular region;	GO:0020037|heme binding;GO:0046872|metal ion binding;GO:0004601|peroxidase activity;	K00430	E1.11.1.7; peroxidase [EC:1.11.1.7]
BjuA018037	0	0	0	0	8	45	6	21.7433	#NAME?	#NAME?	2.52921e-06	0.000221388	down	yes	BjuA018037	protein_coding	chrA05:3357844-3358815:+	gi|685304866|ref|XP_009143153.1|	1713	0	PREDICTED: probable carboxylesterase 8 [Brassica rapa]	gi|199580193|gb|AC189498.2|	930	0	Brassica rapa subsp. pekinensis clone KBrB086L12, complete sequence	O64640	589	0	Probable carboxylesterase 8	Rv1400c	89	2e-19	COG0657	pfam07859	Abhydrolase_3	alpha/beta hydrolase fold. This catalytic domain is found in a very wide range of enzymes.	GO:0008152|metabolic process;	.	GO:0052689|carboxylic ester hydrolase activity;	.	.
BjuA007475	0	0	0	0	48	3	1	17.1868	#NAME?	#NAME?	2.98024e-05	0.00168843	down	yes	BjuA007475	protein_coding	chrA02:13527323-13527955:+	gi|685273765|ref|XP_009127923.1|	1098	1e-150	PREDICTED: kunitz-type serine protease inhibitor DrTI-like [Brassica rapa]	gi|78369979|gb|DQ226823.1|	47	2e-14	Boechera divaricarpa isolate SLW-B-H07 mRNA sequence	.	.	.	.	.	.	.	.	pfam00197	Kunitz_legume	Trypsin and protease inhibitor.	.	.	.	.	.
BjuA045007	0	0	0	0	19	5	5	9.81282	#NAME?	#NAME?	0.00156571	0.0358335	down	yes	BjuA045007	protein_coding	chrA10:1544968-1554566:+	gi|685362121|ref|XP_009115425.1|	243	3e-23	PREDICTED: transcription factor PRE6-like [Brassica rapa]	gi|332189094|gb|CP002684.1|	129	5e-60	Arabidopsis thaliana chromosome 1 sequence	Q8GW32	97.4	4e-24	Transcription factor PRE6	.	.	.	.	pfam11884	DUF3404	Domain of unknown function (DUF3404). This domain is functionally uncharacterized. This domain is found in bacteria. This presumed domain is about 260 amino acids in length. This domain is found associated with pfam02518, pfam00512.	GO:0040008|regulation of growth;GO:0006355|regulation of transcription, DNA-templated;GO:0009416|response to light stimulus;GO:0006351|transcription, DNA-templated;	GO:0005737|cytoplasm;GO:0005634|nucleus;	.	.	.
BjuA026290	0	0	0	0	17	9	42	23.2283	#NAME?	#NAME?	4.39237e-07	5.07026e-05	down	yes	BjuA026290	protein_coding	chrA07:18607864-18609535:+	gi|685331696|ref|XP_009103655.1|	1389	0	PREDICTED: alpha carbonic anhydrase 2 [Brassica rapa]	gi|567209520|ref|XM_006409779.1|	572	0	Eutrema salsugineum hypothetical protein (EUTSA_v10017075mg) mRNA, complete cds	Q8L817	402	6e-140	Alpha carbonic anhydrase 7	BH0360	151	1e-42	COG3338	pfam00194	Carb_anhydrase	Eukaryotic-type carbonic anhydrase.	GO:0006730|one-carbon metabolic process;	GO:0009570|chloroplast stroma;	GO:0004089|carbonate dehydratase activity;GO:0008270|zinc ion binding;	K01674	cah; carbonic anhydrase [EC:4.2.1.1]
BjuA009144	0	0	0	0	22	3	25	16.8193	#NAME?	#NAME?	1.37055e-05	0.000891166	down	yes	BjuA009144	protein_coding	chrA03:1850645-1851565:-	gi|685280414|ref|XP_009131114.1|	354	1e-36	PREDICTED: periaxin-like [Brassica rapa]	gi|297207180|gb|AC240998.1|	597	0	Brassica rapa subsp. pekinensis clone KBrB022F09, complete sequence	.	.	.	.	.	.	.	.	pfam02389	Cornifin	Cornifin (SPRR) family. SPRR genes (formerly SPR) encode a novel class of polypeptides (small proline rich proteins) that are strongly induced during differentiation of human epidermal keratinocytes in vitro and in vivo. The most characteristic feature of the SPRR gene family resides in the structure of the central segments of the encoded polypeptides that are built up from tandemly repeated unit…	.	.	.	.	.
BjuB016292	6	3	41	15.2809	0	0	0	0	Inf	Inf	5.82645e-05	0.00288758	up	yes	BjuB016292	protein_coding	chrB08:19726511-19727248:+	gi|685284543|ref|XP_009133176.1|	199	7e-16	PREDICTED: glycine-rich cell wall structural protein 1.0-like [Brassica rapa]	gi|297823420|ref|XM_002879547.1|	345	5e-180	Arabidopsis lyrata subsp. lyrata predicted protein, mRNA	Q9SIH2	63.5	8e-11	Glycine-rich protein DOT1	.	.	.	.	.	.	.	GO:0010588|cotyledon vascular tissue pattern formation;GO:0048366|leaf development;GO:0010305|leaf vascular tissue pattern formation;GO:0010087|phloem or xylem histogenesis;	GO:0005576|extracellular region;	.	.	.
BjuB015165	54	57	29	43.9567	0	0	0	0	Inf	Inf	4.44887e-13	2.34765e-10	up	yes	BjuB015165	protein_coding	chrB08:10209742-10210017:+	gi|674955193|emb|CDX78773.1|	435	7e-54	BnaA03g06850D [Brassica napus]	gi|297807822|ref|XM_002871749.1|	177	4e-87	Arabidopsis lyrata subsp. lyrata hypothetical protein, mRNA	P33081	105	3e-29	Auxin-induced protein 15A	.	.	.	.	pfam02519	Auxin_inducible	Auxin responsive protein. This family consists of the protein products of the ARG7 auxin responsive genes family none of which have any identified functional role.	GO:0009734|auxin-activated signaling pathway;	.	.	K14488	SAUR; SAUR family protein
BjuA017489	127	46	106	88.0021	0	0	0	0	Inf	Inf	8.36333e-23	1.59791e-19	up	yes	BjuA017489	protein_coding	chrA04:24865089-24866505:+	gi|674905722|emb|CDY27386.1|	1788	0	BnaC04g50190D [Brassica napus]	gi|110735768|dbj|AK227890.1|	617	0	Arabidopsis thaliana mRNA for putative dihydrodipicolinate synthase, complete cds, clone: RAFL14-46-C11	Q9FVC8	666	0	4-hydroxy-tetrahydrodipicolinate synthase 2, chloroplastic	BH1742	143	2e-38	COG0329	pfam00701	DHDPS	Dihydrodipicolinate synthetase family. This family has a TIM barrel structure.	GO:0019877|diaminopimelate biosynthetic process;GO:0009089|lysine biosynthetic process via diaminopimelate;	GO:0009507|chloroplast;	GO:0008840|4-hydroxy-tetrahydrodipicolinate synthase;	K01714	dapA; 4-hydroxy-tetrahydrodipicolinate synthase [EC:4.3.3.7]
BjuA021318	114	2	607	221.647	0	0	0	0	Inf	Inf	4.19735e-44	3.87612e-40	up	yes	BjuA021318	protein_coding	chrA05:31186025-31193408:-	gi|685278898|ref|XP_009130390.1|	5394	0	PREDICTED: uncharacterized protein LOC103855183 [Brassica rapa]	gi|567203493|ref|XM_006408197.1|	2035	0	Eutrema salsugineum hypothetical protein (EUTSA_v10019953mg) mRNA, complete cds	Q9SRV7	464	3e-150	Putative syntaxin-131	SPBC557.03c	86.7	2e-16	COG5184	pfam00804	Syntaxin	Syntaxin. Syntaxins are the prototype family of SNARE proteins. They usually consist of three main regions - a C-terminal transmembrane region, a central SNARE domain which is characteristic of and conserved in all syntaxins (pfam05739), and an N-terminal domain that is featured in this entry. This domain varies between syntaxin isoforms; in syntaxin 1A it is found as three alpha-helices with a l…	GO:0006887|exocytosis;GO:0006886|intracellular protein transport;GO:0048278|vesicle docking;GO:0006906|vesicle fusion;	GO:0012505|endomembrane system;GO:0016021|integral component of membrane;GO:0005886|plasma membrane;GO:0031201|SNARE complex;	GO:0000149|SNARE binding;	K08486	STX1B_2_3; syntaxin 1B/2/3
BjuO006750	33	25	37	29.6933	0	0	0	0	Inf	Inf	2.80883e-09	6.30089e-07	up	yes	BjuO006750	protein_coding	chrContig4389:95123-96718:-	gi|685370183|ref|XP_009118892.1|	2527	0	PREDICTED: adenine/guanine permease AZG2 [Brassica rapa]	gi|567181337|ref|XM_006402081.1|	984	0	Eutrema salsugineum hypothetical protein (EUTSA_v10013231mg) mRNA, complete cds	Q84MA8	895	0	Adenine/guanine permease AZG2	SPBC887.17	311	1e-96	COG2252	pfam00860	Xan_ur_permease	Permease family. This family includes permeases for diverse substrates such as xanthine, uracil, and vitamin C. However many members of this family are functionally uncharacterized and may transport other substrates. Members of this family have ten predicted transmembrane helices.	GO:0015853|adenine transport;GO:0015854|guanine transport;GO:0006863|purine nucleobase transport;	GO:0016021|integral component of membrane;	GO:0005345|purine nucleobase transmembrane transporter activity;GO:0005215|transporter activity;	.	.
BjuB011810	5	0	28	10.1107	0	0	0	0	Inf	Inf	0.00144172	0.0338916	up	yes	BjuB011810	protein_coding	chrB01:1401824-1402729:-	gi|674895329|emb|CDY37530.1|	1582	0	BnaA05g33950D [Brassica napus]	gi|567204276|ref|XM_006408428.1|	563	0	Eutrema salsugineum hypothetical protein (EUTSA_v10021223mg) mRNA, complete cds	Q9SRI1	578	0	Protein transport protein SEC13 homolog A	.	.	.	.	pfam00400	WD40	WD domain, G-beta repeat.	GO:0015031|protein transport;GO:0016192|vesicle-mediated transport;	GO:0005829|cytosol;GO:0005783|endoplasmic reticulum;GO:0005794|Golgi apparatus;	.	K14004	SEC13; protein transport protein SEC13
BjuA037735	18	55	7	24.8011	0	0	0	0	Inf	Inf	1.48537e-07	2.00246e-05	up	yes	BjuA037735	protein_coding	chrA10:3818430-3819341:+	gi|674857640|emb|CDY70254.1|	1622	0	BnaAnng33130D [Brassica napus]	gi|567156572|ref|XM_006418333.1|	476	0	Eutrema salsugineum hypothetical protein (EUTSA_v10008287mg) mRNA, complete cds	.	.	.	.	.	.	.	.	pfam13578	Methyltransf_24	Methyltransferase domain. This family appears to be a methyltransferase domain.	.	.	.	.	.
BjuB024173	37	5	7	15.8682	0	0	0	0	Inf	Inf	4.17732e-05	0.00220646	up	yes	BjuB024173	protein_coding	chrB01:18967873-18968205:+	.	.	.	.	.	.	.	.	.	.	.	.	.	.	.	.	pfam10446	DUF2457	Protein of unknown function (DUF2457). This is a family of uncharacterized proteins.	.	.	.	.	.
BjuA034599	38	0	112	46.3935	0	0	0	0	Inf	Inf	1.26193e-12	6.18768e-10	up	yes	BjuA034599	protein_coding	chrA09:28247719-28249135:-	gi|674945524|emb|CDX87810.1|	1824	0	BnaC06g08720D [Brassica napus]	gi|590674829|ref|XM_007039214.1|	465	0	Theobroma cacao Actin 7 isoform 1 (TCM_015568) mRNA, complete cds	A3C6D7	691	0	Actin-2	SPBC32H8.12c	628	0	COG5277	pfam00022	Actin	Actin.	.	GO:0005737|cytoplasm;GO:0005856|cytoskeleton;	GO:0005524|ATP binding;	K10355	ACTF; actin, other eukaryote
BjuO011524	11	0	41	16.021	0	0	0	0	Inf	Inf	3.64005e-05	0.00198512	up	yes	BjuO011524	protein_coding	chrSuper_scaffold_177_1_142701:54957-58710:-	gi|674875359|emb|CDY57523.1|	1953	0	BnaA05g33610D [Brassica napus]	gi|297828675|ref|XM_002882174.1|	824	0	Arabidopsis lyrata subsp. lyrata regulator of chromosome condensation family protein, mRNA	Q8LE94	328	2e-106	E3 ubiquitin-protein ligase At3g02290	SPBC557.03c	87.8	3e-17	COG5184	pfam00415	RCC1	Regulator of chromosome condensation (RCC1) repeat.	GO:0043161|proteasome-mediated ubiquitin-dependent protein catabolic process;GO:0000209|protein polyubiquitination;GO:0042787|protein ubiquitination involved in ubiquitin-dependent protein catabolic process;	GO:0005737|cytoplasm;GO:0005634|nucleus;	GO:0016874|ligase activity;GO:0061630|ubiquitin protein ligase activity;GO:0008270|zinc ion binding;	.	.
BjuO004624	23	13	78	35.1202	0	0	0	0	Inf	Inf	3.98683e-10	1.1688e-07	up	yes	BjuO004624	protein_coding	chrContig2801_679729_728970:43565-46860:+	gi|685257170|ref|XP_009123835.1|	2589	0	PREDICTED: probable pectinesterase/pectinesterase inhibitor 44 isoform X3 [Brassica rapa]	gi|567217495|ref|XM_006412314.1|	935	0	Eutrema salsugineum hypothetical protein (EUTSA_v10024900mg) mRNA, complete cds	Q9SMY7	874	0	Probable pectinesterase/pectinesterase inhibitor 44	CAC3373	157	3e-42	COG4677	pfam01095	Pectinesterase	Pectinesterase.	GO:0042545|cell wall modification;GO:0050829|defense response to Gram-negative bacterium;GO:0045490|pectin catabolic process;	GO:0071944|cell periphery;GO:0005618|cell wall;GO:0005576|extracellular region;	GO:0045330|aspartyl esterase activity;GO:0030599|pectinesterase activity;GO:0046910|pectinesterase inhibitor activity;	K01051	E3.1.1.11; pectinesterase [EC:3.1.1.11]
BjuB010737	31	20	39	28.1148	0	0	0	0	Inf	Inf	7.63837e-09	1.46954e-06	up	yes	BjuB010737	protein_coding	chrB05:56409253-56409726:+	gi|674905064|emb|CDY28062.1|	117	3e-06	BnaC05g44640D [Brassica napus]	.	.	.	.	.	.	.	.	.	.	.	.	pfam13796	Sensor	Putative sensor. This family is often found at the N-terminus of proteins containing pfam07730 and pfam02518. The N-termini of proteins containing these two domains often function in stimulus sensing.	.	.	.	.	.
BjuB025111	208	47	72	104.815	0	0	0	0	Inf	Inf	4.30376e-25	9.93594e-22	up	yes	BjuB025111	protein_coding	chrB01:36987937-36988836:+	gi|685310330|ref|XP_009145769.1|	1309	8e-180	PREDICTED: RNA polymerase II C-terminal domain phosphatase-like 4 [Brassica rapa]	gi|567197128|ref|XM_006406419.1|	309	6e-160	Eutrema salsugineum hypothetical protein (EUTSA_v10022155mg) mRNA, complete cds	Q00IB6	161	3e-44	RNA polymerase II C-terminal domain phosphatase-like 4	ECU07g0890	78.2	2e-15	COG5190	pfam03031	NIF	NLI interacting factor-like phosphatase. This family contains a number of NLI interacting factor isoforms and also an N-terminal regions of RNA polymerase II CTC phosphatase and FCP1 serine phosphatase. This region has been identified as the minimal phosphatase domain.	GO:0070940|dephosphorylation of RNA polymerase II C-terminal domain;GO:0009651|response to salt stress;GO:0006351|transcription, DNA-templated;	GO:0016591|DNA-directed RNA polymerase II, holoenzyme;GO:0005634|nucleus;	GO:0008420|CTD phosphatase activity;GO:0046872|metal ion binding;GO:0008022|protein C-terminus binding;GO:0003723|RNA binding;	K18999	CPL3_4; RNA polymerase II C-terminal domain phosphatase-like 3/4 [EC:3.1.3.16]
BjuB045632	72	39	40	47.753	0	0	0	0	Inf	Inf	5.02972e-14	3.16689e-11	up	yes	BjuB045632	protein_coding	chrB05:36831027-36831179:-	.	.	.	.	.	.	.	.	.	.	.	.	.	.	.	.	pfam09992	DUF2233	Predicted periplasmic protein (DUF2233). This domain, found in various hypothetical bacterial proteins, has no known function.	.	.	.	.	.
BjuB041580	11	44	1	17.3273	0	0	0	0	Inf	Inf	1.65932e-05	0.00104358	up	yes	BjuB041580	protein_coding	chrB06:573320-576861:+	gi|674921055|emb|CDY12213.1|	2767	0	BnaC04g12430D [Brassica napus]	gi|567211510|ref|XM_006410306.1|	642	0	Eutrema salsugineum hypothetical protein (EUTSA_v10017809mg) mRNA, partial cds	Q94C37	664	0	Homeobox-leucine zipper protein HDG2	.	.	.	.	pfam01852	START	START domain.	GO:0048497|maintenance of floral organ identity;GO:0006351|transcription, DNA-templated;GO:0010090|trichome morphogenesis;	GO:0005634|nucleus;	GO:0008289|lipid binding;GO:0043565|sequence-specific DNA binding;GO:0003700|transcription factor activity, sequence-specific DNA binding;	.	.
BjuA021184	109	0	488	183.44	0	0	0	0	Inf	Inf	1.96483e-38	1.20963e-34	up	yes	BjuA021184	protein_coding	chrA05:31605395-31606763:+	gi|674864498|emb|CDY68122.1|	1425	0	BnaA05g37480D [Brassica napus]	gi|56693620|gb|AY835403.1|	678	0	Brassica napus clone BnY2H11 outer mitochondrial membrane protein porin 1 mRNA, complete cds; nuclear gene for mitochondrial product	Q9SRH5	483	1e-171	Mitochondrial outer membrane protein porin 1	.	.	.	.	pfam01459	Porin_3	Eukaryotic porin.	GO:0006952|defense response;GO:0009617|response to bacterium;	GO:0009507|chloroplast;GO:0009941|chloroplast envelope;GO:0005741|mitochondrial outer membrane;GO:0005739|mitochondrion;GO:0005886|plasma membrane;GO:0009536|plastid;GO:0046930|pore complex;GO:0005774|vacuolar membrane;GO:0005773|vacuole;	GO:0015288|porin activity;GO:0008308|voltage-gated anion channel activity;	K15040	VDAC2; voltage-dependent anion channel protein 2
BjuA027158	12	89	3	31.955	0	0	0	0	Inf	Inf	4.06473e-09	8.69569e-07	up	yes	BjuA027158	protein_coding	chrA07:27439793-27440609:+	gi|685335062|ref|XP_009104975.1|	1191	4e-164	PREDICTED: glutathione S-transferase U11 [Brassica rapa]	gi|567123587|ref|XM_006390883.1|	507	0	Eutrema salsugineum hypothetical protein (EUTSA_v10019743mg) mRNA, complete cds	Q9CAS6	436	1e-154	Glutathione S-transferase U11	.	.	.	.	pfam13417	GST_N_3	Glutathione S-transferase, N-terminal domain.	GO:0006749|glutathione metabolic process;GO:0009636|response to toxic substance;GO:0009407|toxin catabolic process;	GO:0005737|cytoplasm;GO:0005829|cytosol;	GO:0004364|glutathione transferase activity;	K00799	GST, gst; glutathione S-transferase [EC:2.5.1.18]
BjuB015094	3	48	0	15.5976	0	0	0	0	Inf	Inf	5.60622e-05	0.00280099	up	yes	BjuB015094	protein_coding	chrB08:9807393-9808101:-	gi|674955107|emb|CDX78687.1|	662	3e-85	BnaA03g05990D [Brassica napus]	gi|567174581|ref|XM_006400113.1|	234	2e-118	Eutrema salsugineum hypothetical protein (EUTSA_v10014784mg) mRNA, complete cds	.	.	.	.	.	.	.	.	pfam04398	DUF538	Protein of unknown function, DUF538. This family consists of several plant proteins of unknown function.	.	.	.	.	.
BjuA046151	10	0	103	34.4181	0	0	0	0	Inf	Inf	1.11568e-09	2.80988e-07	up	yes	BjuA046151	protein_coding	chrA05:31858898-31860568:+	gi|674904354|emb|CDY28735.1|	1751	0	BnaCnng06210D [Brassica napus]	gi|567203782|ref|XM_006408282.1|	706	0	Eutrema salsugineum hypothetical protein (EUTSA_v10022339mg) mRNA, complete cds	Q39172	606	0	NADP-dependent alkenal double bond reductase P1	BS_yfmJ	259	2e-82	COG2130	pfam00107	ADH_zinc_N	Zinc-binding dehydrogenase.	GO:0046686|response to cadmium ion;GO:0006979|response to oxidative stress;	GO:0005829|cytosol;GO:0005634|nucleus;	GO:0032440|2-alkenal reductase [NAD(P)] activity;GO:0008270|zinc ion binding;	K08070	E1.3.1.74; 2-alkenal reductase [EC:1.3.1.74]
BjuA046150	6	0	42	14.6701	0	0	0	0	Inf	Inf	9.15517e-05	0.0041376	up	yes	BjuA046150	protein_coding	chrA05:31852853-31858030:+	gi|674889577|emb|CDY43152.1|	2327	0	BnaA05g32340D [Brassica napus]	gi|567203775|ref|XM_006408280.1|	1124	0	Eutrema salsugineum hypothetical protein (EUTSA_v10020565mg) mRNA, complete cds	Q8L6Z8	802	0	D-xylose-proton symporter-like 1	.	.	.	.	pfam00083	Sugar_tr	Sugar (and other) transporter.	GO:0015755|fructose transport;GO:0046323|glucose import;GO:0015758|glucose transport;GO:0009911|positive regulation of flower development;GO:0009624|response to nematode;GO:0009845|seed germination;	GO:0005887|integral component of plasma membrane;GO:0009705|plant-type vacuole membrane;GO:0005774|vacuolar membrane;	GO:0005353|fructose transmembrane transporter activity;GO:0005355|glucose transmembrane transporter activity;GO:0005351|sugar:proton symporter activity;	.	.
BjuA021107	2	0	30	9.72297	0	0	0	0	Inf	Inf	0.00196072	0.0419847	up	yes	BjuA021107	protein_coding	chrA05:31344030-31346155:+	gi|685278842|ref|XP_009130362.1|	1565	0	PREDICTED: dehydrogenase/reductase SDR family member 7-like [Brassica rapa]	gi|567203683|ref|XM_006408252.1|	750	0	Eutrema salsugineum hypothetical protein (EUTSA_v10021121mg) mRNA, complete cds	Q9Y394	200	2e-59	Dehydrogenase/reductase SDR family member 7	BS_yqjQ	137	4e-37	COG0300	pfam00106	adh_short	short chain dehydrogenase. This family contains a wide variety of dehydrogenases.	.	GO:0016020|membrane;	GO:0016491|oxidoreductase activity;	K11165	DHRS7; dehydrogenase/reductase SDR family member 7 [EC:1.1.-.-]
BjuB042443	16	0	125	43.047	0	0	0	0	Inf	Inf	9.76791e-12	3.86586e-09	up	yes	BjuB042443	protein_coding	chrB01:45465894-45466697:-	gi|674889786|emb|CDY42894.1|	1421	0	BnaC05g47570D [Brassica napus]	gi|567203393|ref|XM_006408170.1|	516	0	Eutrema salsugineum hypothetical protein (EUTSA_v10021292mg) mRNA, complete cds	Q9SQR3	526	0	Strigolactone esterase D14	slr0440	201	7e-62	COG0596	pfam12697	Abhydrolase_6	Alpha/beta hydrolase family. This family contains alpha/beta hydrolase enzymes of diverse specificity.	GO:1902348|cellular response to strigolactone;GO:0010223|secondary shoot formation;GO:1901601|strigolactone biosynthetic process;	GO:0005737|cytoplasm;GO:0005634|nucleus;	GO:0016787|hydrolase activity;	.	.
BjuA007013	0	0	41	12.3844	0	0	0	0	Inf	Inf	0.000398177	0.0132347	up	yes	BjuA007013	protein_coding	chrA02:8997670-8998701:+	gi|685272375|ref|XP_009127253.1|	937	2e-125	PREDICTED: transmembrane ascorbate ferrireductase 1-like [Brassica rapa]	gi|567180299|ref|XM_006401780.1|	525	0	Eutrema salsugineum hypothetical protein (EUTSA_v10014551mg) mRNA, complete cds	Q8L856	251	9e-82	Transmembrane ascorbate ferrireductase 1	.	.	.	.	pfam03188	Cytochrom_B561	Eukaryotic cytochrome b561. Cytochrome b561 is a secretory vesicle-specific electron transport protein. It is an integral membrane protein, that binds two heme groups non-covalently. This is a eukaryotic family. Members of the 'prokaryotic cytochrome b561' family can be found in Pfam: PF01292.	.	GO:0009507|chloroplast;GO:0016021|integral component of membrane;GO:0005774|vacuolar membrane;GO:0005773|vacuole;	GO:0046872|metal ion binding;GO:0016491|oxidoreductase activity;	K08360	CYB561; cytochrome b-561
BjuA041879	21	0	74	29.295	0	0	0	0	Inf	Inf	1.59067e-08	2.91841e-06	up	yes	BjuA041879	protein_coding	chrA03:3781100-3782093:-	gi|674962778|emb|CDX70781.1|	341	2e-33	BnaC03g08650D [Brassica napus]	.	.	.	.	.	.	.	.	.	.	.	.	pfam07832	Bse634I	Cfr10I/Bse634I restriction endonuclease. Cfr10I and Bse634I are two Type II restriction endonucleases. They exhibit a conserved tetrameric architecture that is of functional importance, wherein two dimers are arranged 'back-to-back' with their putative DNA-binding clefts facing opposite directions. These clefts are formed between two monomers that interact, mainly via hydrophobic interactions sup…	.	.	.	.	.
BjuA016897	76	86	52	67.0017	0	0	0	0	Inf	Inf	7.71008e-19	8.71837e-16	up	yes	BjuA016897	protein_coding	chrA04:21081924-21082730:-	gi|674895110|emb|CDY37681.1|	1174	2e-160	BnaA04g19870D [Brassica napus]	gi|508372|gb|L34287.1|BNASTIA	732	0	Brassica napus (clone PIS63-1) mRNA, complete cds	Q01197	58.9	6e-09	Protein E6	.	.	.	.	pfam11671	Apis_Csd	Complementary sex determiner protein. This family of proteins represents the complementary sex determiner in the honeybee. In the honeybee, the mechanism of sex determination depends on the csd gene which produces an SR-type protein. Males are homozygous while females are homozygous for the csd gene. Heterozygosity generates an active protein which initiates female development.	GO:0090378|seed trichome elongation;	GO:0005618|cell wall;GO:0005576|extracellular region;	.	.	.
BjuO013547	224	69	52	110.758	0	0	0	0	Inf	Inf	3.41847e-26	8.23525e-23	up	yes	BjuO013547	protein_coding	chrSuper_scaffold_82:229881-232824:+	gi|727583660|ref|XP_010464785.1|	1194	5e-159	PREDICTED: uncharacterized protein LOC104745284 [Camelina sativa]	gi|332640072|gb|CP002686.1|	71	2e-27	Arabidopsis thaliana chromosome 3, complete sequence	Q9XEC1	74.3	2e-13	Probable transposase-like protein At4g04430	.	.	.	.	pfam03004	Transposase_24	Plant transposase (Ptta/En/Spm family). Transposase proteins are necessary for efficient DNA transposition. This family includes various plant transposases from the Ptta and En/Spm families.	GO:0009873|ethylene-activated signaling pathway;GO:0010200|response to chitin;GO:0006351|transcription, DNA-templated;	GO:0005634|nucleus;	GO:0003677|DNA binding;GO:0003700|transcription factor activity, sequence-specific DNA binding;	.	.
BjuA014592	32	24	34	28.1522	0	0	0	0	Inf	Inf	7.52613e-09	1.45807e-06	up	yes	BjuA014592	protein_coding	chrA04:635787-645852:+	gi|685296163|ref|XP_009138937.1|	2492	0	PREDICTED: citrate synthase 2, peroxisomal-like [Brassica rapa]	gi|567183663|ref|XM_006402688.1|	801	0	Eutrema salsugineum hypothetical protein (EUTSA_v10005906mg) mRNA, complete cds	Q9LXS6	783	0	Citrate synthase 2, peroxisomal	CC1906	346	2e-113	COG0372	pfam00285	Citrate_synt	Citrate synthase.	GO:0006635|fatty acid beta-oxidation;GO:0006099|tricarboxylic acid cycle;	GO:0005777|peroxisome;GO:0009506|plasmodesma;	GO:0004108|citrate (Si)-synthase activity;	K01647	CS, gltA; citrate synthase [EC:2.3.3.1]
BjuB013285	10	14	26	15.4196	0	0	0	0	Inf	Inf	2.97049e-05	0.00168464	up	yes	BjuB013285	protein_coding	chrB05:14187057-14189771:-	gi|147801787|emb|CAN74536.1|	1118	6e-136	hypothetical protein VITISV_023111 [Vitis vinifera]	gi|147782848|emb|AM457557.2|	61	8e-22	Vitis vinifera contig VV78X097836.8, whole genome shotgun sequence	P92520	83.2	6e-17	Uncharacterized mitochondrial protein AtMg00820	.	.	.	.	pfam14223	UBN2	gag-polypeptide of LTR copia-type. This family is found in Plants and fungi, and contains LTR-polyproteins, or retrotransposons of the copia-type.	.	GO:0005739|mitochondrion;	.	.	.
BjuB011366	49	0	254	92.9225	0	0	0	0	Inf	Inf	1.6555e-22	3.05759e-19	up	yes	BjuB011366	protein_coding	chrB05:56952099-56953135:+	gi|685289099|ref|XP_009135495.1|	792	1e-105	PREDICTED: translationally-controlled tumor protein homolog [Brassica rapa]	gi|77817243|gb|DQ244567.1|	408	0	Zea mays clone 9209 mRNA sequence	Q944W6	308	3e-106	Translationally-controlled tumor protein homolog	.	.	.	.	pfam00838	TCTP	Translationally controlled tumor protein.	.	GO:0005737|cytoplasm;	.	.	.
BjuB005306	34	10	32	23.9493	0	0	0	0	Inf	Inf	1.17482e-07	1.63966e-05	up	yes	BjuB005306	protein_coding	chrB07:742398-744848:-	gi|685295485|ref|XP_009138607.1|	2144	0	PREDICTED: uncharacterized protein LOC103862681 [Brassica rapa]	.	.	.	.	.	.	.	.	.	.	.	.	pfam10551	MULE	MULE transposase domain. This domain was identified by Babu and colleagues.	.	.	.	.	.
BjuA021170	9	2	76	26.5405	0	0	0	0	Inf	Inf	8.82652e-08	1.2904e-05	up	yes	BjuA021170	protein_coding	chrA05:31548504-31550856:-	gi|674895344|emb|CDY37545.1|	2622	0	BnaA05g34100D [Brassica napus]	gi|567204174|ref|XM_006408398.1|	1149	0	Eutrema salsugineum hypothetical protein (EUTSA_v10020553mg) mRNA, complete cds	Q38997	963	0	SNF1-related protein kinase catalytic subunit alpha KIN10	.	.	.	.	pfam00069	Pkinase	Protein kinase domain.	GO:0009738|abscisic acid-activated signaling pathway;GO:0005975|carbohydrate metabolic process;GO:0009594|detection of nutrient;GO:0003006|developmental process involved in reproduction;GO:0006633|fatty acid biosynthetic process;GO:0035556|intracellular signal transduction;GO:0010150|leaf senescence;GO:0042128|nitrate assimilation;GO:0080022|primary root development;GO:0010182|sugar mediated sign…	GO:0005737|cytoplasm;	GO:0005524|ATP binding;GO:0004674|protein serine/threonine kinase activity;	K07198	PRKAA, AMPK; 5'-AMP-activated protein kinase, catalytic alpha subunit [EC:2.7.11.11]
BjuA021177	12	1	25	11.823	0	0	0	0	Inf	Inf	0.000356626	0.0121227	up	yes	BjuA021177	protein_coding	chrA05:31576750-31577388:+	gi|674895338|emb|CDY37539.1|	968	7e-131	BnaA05g34040D [Brassica napus]	gi|565482643|ref|XM_006298900.1|	249	9e-127	Capsella rubella hypothetical protein (CARUB_v10015087mg) mRNA, complete cds	P0C8Q9	82	2e-17	Uncharacterized protein At5g19025	.	.	.	.	pfam10754	DUF2569	Protein of unknown function (DUF2569). This family is conserved in bacteria. The function is not known, but several members are annotated as being YdgK or a homologue thereof.	GO:0006412|translation;	GO:0016021|integral component of membrane;GO:0005840|ribosome;	GO:0003735|structural constituent of ribosome;	.	.
BjuA040688	6	0	33	11.9516	0	0	0	0	Inf	Inf	0.000461928	0.0147774	up	yes	BjuA040688	protein_coding	chrA01:6211137-6215688:+	gi|685258822|ref|XP_009132824.1|	2164	0	PREDICTED: uncharacterized protein LOC103857403 [Brassica rapa]	gi|21402929|gb|AY084219.1|	865	0	Arabidopsis thaliana clone 100165 mRNA, complete sequence	C4B7M5	93.6	3e-18	Disease resistance protein RRS1	.	.	.	.	pfam06813	Nodulin-like	Nodulin-like. This family represents a conserved region within plant nodulin-like proteins.	GO:0006952|defense response;GO:0007165|signal transduction;GO:0006351|transcription, DNA-templated;	GO:0005634|nucleus;	GO:0043531|ADP binding;GO:0005524|ATP binding;GO:0043565|sequence-specific DNA binding;GO:0003700|transcription factor activity, sequence-specific DNA binding;	.	.
BjuB007035	39	44	112	60.1128	0	0	0	0	Inf	Inf	1.85199e-16	1.80027e-13	up	yes	BjuB007035	protein_coding	chrB07:4006335-4007453:+	gi|157168624|gb|ABV25700.1|	914	1e-117	ATA20-like protein [Brassica juncea]	gi|157168623|gb|EU118783.1|	1095	0	Brassica juncea BB genome ATA20-like protein gene, complete cds	.	.	.	.	.	.	.	.	pfam01943	Polysacc_synt	Polysaccharide biosynthesis protein. Members of this family are integral membrane proteins. Many members of the family are implicated in production of polysaccharide. The family includes RfbX part of the O antigen biosynthesis operon. The family includes SpoVB from Bacillus subtilis, which is involved in spore cortex biosynthesis.	.	.	.	.	.
BjuA006045	0	0	81	24.4667	0	0	0	0	Inf	Inf	3.30886e-07	3.95977e-05	up	yes	BjuA006045	protein_coding	chrA01:36014217-36015497:-	gi|902225389|gb|KNA20050.1|	417	6e-49	hypothetical protein SOVF_055830, partial [Spinacia oleracea]	gi|54043094|gb|AY762614.1|	180	1e-88	Brassica napus glycolate oxidase mRNA, complete cds	O49506	139	1e-38	Peroxisomal (S)-2-hydroxy-acid oxidase GLO5	all0170	62	2e-11	COG1304	pfam01070	FMN_dh	FMN-dependent dehydrogenase.	GO:0010204|defense response signaling pathway, resistance gene-independent;GO:0042742|defense response to bacterium;GO:0050665|hydrogen peroxide biosynthetic process;GO:0009854|oxidative photosynthetic carbon pathway;	GO:0005777|peroxisome;	GO:0010181|FMN binding;GO:0052853|long-chain-(S)-2-hydroxy-long-chain-acid oxidase activity;GO:0052854|medium-chain-(S)-2-hydroxy-acid oxidase activity;GO:0052852|very-long-chain-(S)-2-hydroxy-acid oxidase activity;	K11517	HAO; (S)-2-hydroxy-acid oxidase [EC:1.1.3.15]
BjuB046817	12	7	16	10.9302	0	0	0	0	Inf	Inf	0.000657185	0.0193379	up	yes	BjuB046817	protein_coding	chrB01:149517-152745:+	gi|674905675|emb|CDY27339.1|	830	5e-107	BnaC04g50660D [Brassica napus]	gi|567166320|ref|XM_006397721.1|	330	2e-171	Eutrema salsugineum hypothetical protein (EUTSA_v10001635mg) mRNA, complete cds	.	.	.	.	.	.	.	.	pfam10185	Mesd	Chaperone for wingless signalling and trafficking of LDL receptor. Mesd is a family of highly conserved proteins found from nematodes to humans. The final C-terminal residues, KEDL, are the endoplasmic reticulum retention sequence as it is an ER protein specifically required for the intracellular trafficking of members of the low-density lipoprotein family of receptors (LDLRs). The N- and C-termi…	.	.	.	.	.
BjuB034997	2	0	29	9.42091	0	0	0	0	Inf	Inf	0.00236182	0.0482715	up	yes	BjuB034997	protein_coding	chrB02:5338182-5341635:-	gi|685366931|ref|XP_009117477.1|	974	2e-127	PREDICTED: tyrosine aminotransferase-like [Brassica rapa]	gi|567206269|ref|XM_006408928.1|	427	0	Eutrema salsugineum hypothetical protein (EUTSA_v10002017mg) mRNA, complete cds	Q9LVY1	113	2e-27	Tyrosine aminotransferase	Cj0762c	94.4	2e-21	COG0436	pfam00155	Aminotran_1_2	Aminotransferase class I and II.	GO:0009058|biosynthetic process;GO:0006520|cellular amino acid metabolic process;GO:0006559|L-phenylalanine catabolic process;	GO:0005829|cytosol;	GO:0080130|L-phenylalanine:2-oxoglutarate aminotransferase activity;GO:0004838|L-tyrosine:2-oxoglutarate aminotransferase activity;GO:0030170|pyridoxal phosphate binding;	K00815	TAT; tyrosine aminotransferase [EC:2.6.1.5]
BjuA018234	10	14	12	11.1908	0	0	0	0	Inf	Inf	0.000542425	0.0167973	up	yes	BjuA018234	protein_coding	chrA05:4370278-4371739:-	gi|744824772|gb|AJD07412.1|	2062	0	WRKY44 [Brassica napus]	gi|567213541|ref|XM_006410843.1|	420	0	Eutrema salsugineum hypothetical protein (EUTSA_v10016692mg) mRNA, complete cds	Q9ZUU0	586	0	WRKY transcription factor 44	.	.	.	.	pfam03106	WRKY	WRKY DNA -binding domain.	GO:0009957|epidermal cell fate specification;GO:0010214|seed coat development;GO:0006351|transcription, DNA-templated;	GO:0005634|nucleus;	GO:0043565|sequence-specific DNA binding;GO:0003700|transcription factor activity, sequence-specific DNA binding;	.	.
BjuB040303	3	0	122	37.843	0	0	0	0	Inf	Inf	1.82515e-10	5.71346e-08	up	yes	BjuB040303	protein_coding	chrB05:7899648-7901322:+	gi|685260110|ref|XP_009138497.1|	1330	0	PREDICTED: 31 kDa ribonucleoprotein, chloroplastic [Brassica rapa]	gi|567219513|ref|XM_006413323.1|	626	0	Eutrema salsugineum hypothetical protein (EUTSA_v10025809mg) mRNA, complete cds	Q04836	433	8e-151	31 kDa ribonucleoprotein, chloroplastic	.	.	.	.	pfam00076	RRM_1	RNA recognition motif. (a.k.a. RRM, RBD, or RNP domain). The RRM motif is probably diagnostic of an RNA binding protein. RRMs are found in a variety of RNA binding proteins, including various hnRNP proteins, proteins implicated in regulation of alternative splicing, and protein components of snRNPs. The motif also appears in a few single stranded DNA binding proteins. The RRM structure consists o…	GO:0016553|base conversion or substitution editing;GO:0009631|cold acclimation;GO:0045087|innate immune response;GO:0006397|mRNA processing;GO:0009409|response to cold;GO:0009451|RNA modification;GO:0006396|RNA processing;GO:0043489|RNA stabilization;	GO:0009507|chloroplast;GO:0009941|chloroplast envelope;GO:0009570|chloroplast stroma;GO:0009535|chloroplast thylakoid membrane;GO:0030529|ribonucleoprotein complex;GO:0009579|thylakoid;	GO:0000166|nucleotide binding;GO:0008266|poly(U) RNA binding;GO:0003723|RNA binding;	.	.
BjuA021115	4	0	31	10.6862	0	0	0	0	Inf	Inf	0.00104362	0.0269328	up	yes	BjuA021115	protein_coding	chrA05:31373753-31380302:+	gi|685278822|ref|XP_009130351.1|	3135	0	PREDICTED: homeobox-leucine zipper protein HDG8 [Brassica rapa]	gi|567203707|ref|XM_006408259.1|	666	0	Eutrema salsugineum hypothetical protein (EUTSA_v10021974mg) mRNA, complete cds	Q9M9P4	734	0	Homeobox-leucine zipper protein HDG8	.	.	.	.	pfam01852	START	START domain.	GO:0006351|transcription, DNA-templated;	GO:0005634|nucleus;	GO:0003677|DNA binding;GO:0008289|lipid binding;GO:0003700|transcription factor activity, sequence-specific DNA binding;	K09338	HD-ZIP; homeobox-leucine zipper protein
BjuB010828	16	8	7	9.83837	0	0	0	0	Inf	Inf	0.00145012	0.0340171	up	yes	BjuB010828	protein_coding	chrB05:54303163-54303915:-	gi|685310414|ref|XP_009145809.1|	194	7e-18	PREDICTED: glycoprotein 3-alpha-L-fucosyltransferase A [Brassica rapa]	.	.	.	.	Q9LJK1	27.7	4e-12	Glycoprotein 3-alpha-L-fucosyltransferase A	.	.	.	.	pfam15100	TMEM187	TMEM187 protein family. The function of this family, TMEM187, is not known, however it is predicted to be a multi-pass membrane protein. Members of this family are as yet uncharacterized. This protein family is also alternatively named ITBA1. This family of proteins are found in eukaryotes. Proteins in this family are typically between 239 and 267 amino acids in length.	GO:0071555|cell wall organization;GO:0042355|L-fucose catabolic process;GO:0006486|protein glycosylation;GO:0006487|protein N-linked glycosylation;	GO:0005794|Golgi apparatus;GO:0032580|Golgi cisterna membrane;GO:0016021|integral component of membrane;	GO:0046920|alpha-(1->3)-fucosyltransferase activity;GO:0008417|fucosyltransferase activity;GO:0018392|glycoprotein 3-alpha-L-fucosyltransferase activity;	K00753	E2.4.1.214; glycoprotein 3-alpha-L-fucosyltransferase [EC:2.4.1.214]
BjuB015296	32	68	19	37.01	0	0	0	0	Inf	Inf	5.01102e-11	1.74623e-08	up	yes	BjuB015296	protein_coding	chrB08:12182440-12185566:+	gi|674952475|emb|CDX80929.1|	400	4e-45	BnaC03g01830D [Brassica napus]	gi|297806480|ref|XM_002871078.1|	171	3e-83	Arabidopsis lyrata subsp. lyrata hypothetical protein, mRNA	P98204	145	5e-42	Phospholipid-transporting ATPase 1	.	.	.	.	pfam13691	Lactamase_B_4	tRNase Z endonuclease. This is family of tRNase Z enzymes, that are closely related structurally to the Lactamase_B family members. tRNase Z is the endonuclease that is involved in tRNA 3'-end maturation through removal of the 3'-trailer sequences from tRNA precursors. The fission yeast Schizosaccharomyces pombe contains two candidate tRNase Zs encoded by two essential genes. The first is targete…	.	GO:0005789|endoplasmic reticulum membrane;GO:0016021|integral component of membrane;GO:0016020|membrane;GO:0005886|plasma membrane;	GO:0005524|ATP binding;GO:0000287|magnesium ion binding;GO:0004012|phospholipid-translocating ATPase activity;	K14802	DRS2, ATP8A; phospholipid-transporting ATPase [EC:3.6.3.1]
BjuO004321	8	0	52	18.3519	0	0	0	0	Inf	Inf	1.0128e-05	0.000700588	up	yes	BjuO004321	protein_coding	chrContig2578:69455-70052:+	gi|685313660|ref|XP_009147428.1|	393	5e-47	PREDICTED: V-type proton ATPase subunit G1 [Brassica rapa]	gi|565482427|ref|XM_006298792.1|	231	5e-117	Capsella rubella hypothetical protein (CARUB_v10014969mg) mRNA, complete cds	O82628	146	1e-44	V-type proton ATPase subunit G1	.	.	.	.	pfam03179	V-ATPase_G	Vacuolar (H+)-ATPase G subunit. This family represents the eukaryotic vacuolar (H+)-ATPase (V-ATPase) G subunit. V-ATPases generate an acidic environment in several intracellular compartments. Correspondingly, they are found as membrane-attached proteins in several organelles. They are also found in the plasma membranes of some specialized cells. V-ATPases consist of peripheral (V1) and membrane …	GO:0015991|ATP hydrolysis coupled proton transport;	GO:0005829|cytosol;GO:0005794|Golgi apparatus;GO:0000325|plant-type vacuole;GO:0005886|plasma membrane;GO:0016469|proton-transporting two-sector ATPase complex;GO:0005774|vacuolar membrane;GO:0016471|vacuolar proton-transporting V-type ATPase complex;GO:0005773|vacuole;	GO:0046933|proton-transporting ATP synthase activity, rotational mechanism;	K02152	ATPeV1G, ATP6G; V-type H+-transporting ATPase subunit G
BjuB001576	8	0	25	10.1963	0	0	0	0	Inf	Inf	0.00122646	0.0301076	up	yes	BjuB001576	protein_coding	chrB08:58498846-58501806:+	gi|674904982|emb|CDY27980.1|	179	4e-14	BnaC05g43820D [Brassica napus]	gi|199580052|gb|AC189368.2|	87	6e-37	Brassica rapa subsp. pekinensis clone KBrB047A09, complete sequence	.	.	.	.	.	.	.	.	pfam01132	EFP	Elongation factor P (EF-P) OB domain.	.	.	.	.	.
BjuA031848	9	6	37	15.9773	0	0	0	0	Inf	Inf	2.85634e-05	0.0016327	up	yes	BjuA031848	protein_coding	chrA07:28601723-28605618:+	gi|685335606|ref|XP_009105189.1|	1911	0	PREDICTED: uncharacterized oxidoreductase At4g09670 [Brassica rapa]	gi|567125049|ref|XM_006391285.1|	766	0	Eutrema salsugineum hypothetical protein (EUTSA_v10018755mg) mRNA, complete cds	Q9SZ83	302	5e-98	Uncharacterized oxidoreductase At4g09670	RSp0913	169	2e-47	COG0673	pfam01408	GFO_IDH_MocA	Oxidoreductase family, NAD-binding Rossmann fold. This family of enzymes utilize NADP or NAD. This family is called the GFO/IDH/MOCA family in swiss-prot.	GO:0055114|oxidation-reduction process;	GO:0005829|cytosol;	GO:0016491|oxidoreductase activity;	.	.
BjuB046864	30	0	148	54.6228	0	0	0	0	Inf	Inf	2.00596e-14	1.35544e-11	up	yes	BjuB046864	protein_coding	chrB01:45746033-45747836:-	gi|685313455|ref|XP_009147316.1|	2047	0	PREDICTED: zinc finger CCCH domain-containing protein 33 [Brassica rapa]	gi|145338035|ref|NM_111151.4|	778	0	Arabidopsis thaliana zinc finger protein 1 mRNA, complete cds	Q8GXX7	683	0	Zinc finger CCCH domain-containing protein 33	.	.	.	.	pfam00642	zf-CCCH	Zinc finger C-x8-C-x5-C-x3-H type (and similar).	GO:0017148|negative regulation of translation;	GO:0005829|cytosol;GO:0005634|nucleus;	GO:0003677|DNA binding;GO:0046872|metal ion binding;GO:0048027|mRNA 5'-UTR binding;GO:0004518|nuclease activity;GO:0010313|phytochrome binding;	.	.
BjuB000147	15	15	13	13.4501	0	0	0	0	Inf	Inf	0.000118677	0.00506598	up	yes	BjuB000147	protein_coding	chrB04:36862918-36865105:-	gi|685269139|ref|XP_009125587.1|	497	2e-60	PREDICTED: uncharacterized protein LOC103850569 [Brassica rapa]	gi|199580325|gb|AC189631.2|	121	1e-55	Brassica rapa subsp. pekinensis clone KBrS003K07, complete sequence	.	.	.	.	.	.	.	.	pfam11993	Ribosomal_S4Pg	Ribosomal S4P (gammaproteobacterial). This family of proteins are ribosomal SSU S4 p proteins. This protein is found in gamma-proteobacteria. Proteins in this family are typically between 162 to 178 amino acids in length.	.	.	.	.	.
BjuO012665	6	0	48	16.4824	0	0	0	0	Inf	Inf	3.1432e-05	0.0017597	up	yes	BjuO012665	protein_coding	chrSuper_scaffold_48_1_2883341:2633201-2636438:-	gi|685357537|ref|XP_009113535.1|	1759	0	PREDICTED: uncharacterized protein LOC103838837 [Brassica rapa]	gi|567163894|ref|XM_006397118.1|	890	0	Eutrema salsugineum hypothetical protein (EUTSA_v10028527mg) mRNA, complete cds	P48353	59.3	1e-08	Protein HLJ1	.	.	.	.	pfam12572	DUF3752	Protein of unknown function (DUF3752). This domain family is found in eukaryotes, and is typically between 140 and 163 amino acids in length.	GO:0030433|ER-associated ubiquitin-dependent protein catabolic process;	GO:0005789|endoplasmic reticulum membrane;	GO:0001671|ATPase activator activity;	K09518	DNAJB12; DnaJ homolog subfamily B member 12
BjuB012608	5	13	20	11.6499	0	0	0	0	Inf	Inf	0.00037973	0.0127438	up	yes	BjuB012608	protein_coding	chrB05:18646949-18647947:-	.	.	.	.	.	.	.	.	.	.	.	.	.	.	.	.	pfam00553	CBM_2	Cellulose binding domain. Two tryptophan residues are involved in cellulose binding. Cellulose binding domain found in bacteria.	.	.	.	.	.
BjuB045976	14	14	8	11.3049	0	0	0	0	Inf	Inf	0.000516933	0.0162095	up	yes	BjuB045976	protein_coding	chrB08:14120465-14121157:-	gi|674921297|emb|CDY11902.1|	1145	9e-156	BnaC03g13280D [Brassica napus]	.	.	.	.	.	.	.	.	.	.	.	.	pfam14223	UBN2	gag-polypeptide of LTR copia-type. This family is found in Plants and fungi, and contains LTR-polyproteins, or retrotransposons of the copia-type.	.	.	.	.	.
BjuB013639	80	0	431	156.636	0	0	0	0	Inf	Inf	4.30048e-34	1.98567e-30	up	yes	BjuB013639	protein_coding	chrB05:13180422-13181498:+	gi|685313632|ref|XP_009147413.1|	1415	0	PREDICTED: hypersensitive-induced response protein 3 [Brassica rapa]	gi|567204241|ref|XM_006408418.1|	663	0	Eutrema salsugineum hypothetical protein (EUTSA_v10021268mg) mRNA, complete cds	Q9SRH6	527	0	Hypersensitive-induced response protein 3	SP2156	229	1e-72	COG0330	pfam01145	Band_7	SPFH domain / Band 7 family. This family has been called SPFH, Band 7 or PHB domain. Recent phylogenetic analysis has shown this domain to be a slipin or Stomatin-like integral membrane domain conserved from protozoa to mammals.	GO:0050832|defense response to fungus;	GO:0016020|membrane;GO:0005739|mitochondrion;GO:0005886|plasma membrane;GO:0009506|plasmodesma;GO:0005774|vacuolar membrane;GO:0005773|vacuole;	.	.	.
BjuB042453	11	0	70	24.7807	0	0	0	0	Inf	Inf	2.39479e-07	3.04337e-05	up	yes	BjuB042453	protein_coding	chrB01:45507590-45508942:-	gi|685278912|ref|XP_009130393.1|	1311	0	PREDICTED: uncharacterized protein LOC103855193 [Brassica rapa]	gi|567203436|ref|XM_006408184.1|	389	0	Eutrema salsugineum hypothetical protein (EUTSA_v10021350mg) mRNA, complete cds	.	.	.	.	.	.	.	.	pfam10966	DUF2768	Protein of unknown function (DUF2768). This family of proteins with unknown function appear to be restricted to Bacillus spp.	.	.	.	.	.
BjuB042451	23	0	78	31.1645	0	0	0	0	Inf	Inf	5.47516e-09	1.12776e-06	up	yes	BjuB042451	protein_coding	chrB01:45500775-45502934:+	gi|685278918|ref|XP_009130397.1|	1581	0	PREDICTED: uncharacterized protein LOC103855195 [Brassica rapa]	gi|565485135|ref|XM_006300146.1|	645	0	Capsella rubella hypothetical protein (CARUB_v10016444mg) mRNA, complete cds	.	.	.	.	PA4388	91.7	1e-20	COG0748	pfam13883	Pyrid_oxidase_2	Pyridoxamine 5'-phosphate oxidase.	.	.	.	.	.
BjuO006566	7	0	92	30.1036	0	0	0	0	Inf	Inf	1.2635e-08	2.34927e-06	up	yes	BjuO006566	protein_coding	chrContig427_373084_639391:22829-24833:+	gi|567161401|ref|XP_006396450.1|	2115	0	hypothetical protein EUTSA_v10028492mg [Eutrema salsugineum]	gi|567161400|ref|XM_006396387.1|	384	0	Eutrema salsugineum hypothetical protein (EUTSA_v10028492mg) mRNA, complete cds	O81291	776	0	L-type lectin-domain containing receptor kinase IV.4	YAR019c	79	2e-14	COG0515	pfam00139	Lectin_legB	Legume lectin domain.	GO:0042742|defense response to bacterium;GO:0002229|defense response to oomycetes;	GO:0016021|integral component of membrane;GO:0005886|plasma membrane;	GO:0005524|ATP binding;GO:0030246|carbohydrate binding;GO:0004674|protein serine/threonine kinase activity;	.	.
BjuO001206	11	14	5	9.40696	0	0	0	0	Inf	Inf	0.00189052	0.040934	up	yes	BjuO001206	protein_coding	chrContig1203_1_282471:249526-256666:+	gi|685341513|ref|XP_009107435.1|	331	8e-38	PREDICTED: uncharacterized protein LOC103833087 [Brassica rapa]	gi|567181123|ref|XM_006402016.1|	132	6e-62	Eutrema salsugineum hypothetical protein (EUTSA_v10015879mg) mRNA, complete cds	.	.	.	.	.	.	.	.	pfam11820	DUF3339	Protein of unknown function (DUF3339). This family of proteins are functionally uncharacterized. This family is found in eukaryotes. Proteins in this family are about 70 amino acids in length.	.	.	.	.	.
BjuA046146	2	0	36	11.5353	0	0	0	0	Inf	Inf	0.000647886	0.0191456	up	yes	BjuA046146	protein_coding	chrA05:31809126-31809670:-	gi|674889570|emb|CDY43145.1|	620	5e-80	BnaA05g32410D [Brassica napus]	gi|567203744|ref|XM_006408270.1|	259	2e-132	Eutrema salsugineum hypothetical protein (EUTSA_v10021675mg) mRNA, complete cds	.	.	.	.	.	.	.	.	pfam13251	DUF4042	Domain of unknown function (DUF4042). This presumed domain is functionally uncharacterized. This domain family is found in eukaryotes, and is approximately 180 amino acids in length.	.	.	.	.	.
BjuA046147	24	1	128	46.9023	0	0	0	0	Inf	Inf	1.14959e-12	5.73842e-10	up	yes	BjuA046147	protein_coding	chrA05:31811822-31830197:+	gi|685278800|ref|XP_009130339.1|	535	4e-68	PREDICTED: uncharacterized protein LOC103855135 [Brassica rapa]	gi|32395570|gb|AY208874.1|	298	3e-154	Brassica napus seed specific protein Bn15D1B mRNA, complete cds	.	.	.	.	.	.	.	.	pfam00841	Protamine_P2	Sperm histone P2. This protein also known as protamine P2 can substitute for histones in the chromatin of sperm. The alignment contains both the sequence of the mature P2 protein and its propeptide.	.	.	.	.	.
BjuO004319	23	0	119	43.5489	0	0	0	0	Inf	Inf	6.91214e-12	2.81609e-09	up	yes	BjuO004319	protein_coding	chrContig2578:55576-56425:-	gi|685313668|ref|XP_009147432.1|	1084	4e-148	PREDICTED: psbQ-like protein 2, chloroplastic [Brassica rapa]	gi|567207176|ref|XM_006409168.1|	400	0	Eutrema salsugineum hypothetical protein (EUTSA_v10022842mg) mRNA, complete cds	Q9SGH4	348	3e-120	Photosynthetic NDH subunit of lumenal location 3, chloroplastic	.	.	.	.	pfam05757	PsbQ	Oxygen evolving enhancer protein 3 (PsbQ). This family consists of the plant specific oxygen evolving enhancer protein 3 (PsbQ). Photosystem II (PSII)1 is a pigment-protein complex, which consists of at least 25 different protein subunits, at present denoted PsbA-Z according to the genes that encode them. PsbQ plays an important role in the lumenal oxygen-evolving activity of PSII from higher pla…	GO:0019684|photosynthesis, light reaction;GO:0009767|photosynthetic electron transport chain;GO:0006810|transport;	GO:0009507|chloroplast;GO:0009534|chloroplast thylakoid;GO:0009535|chloroplast thylakoid membrane;GO:0019898|extrinsic component of membrane;GO:0009344|nitrite reductase complex [NAD(P)H];GO:0009654|photosystem II oxygen evolving complex;	GO:0005509|calcium ion binding;GO:0045156|electron transporter, transferring electrons within the cyclic electron transport pathway of photosynthesis activity;	K08901	psbQ; photosystem II oxygen-evolving enhancer protein 3
BjuB045667	5	16	20	12.5628	0	0	0	0	Inf	Inf	0.00020261	0.00771031	up	yes	BjuB045667	protein_coding	chrB05:37345931-37347643:+	gi|567163012|ref|XP_006396926.1|	2376	0	hypothetical protein EUTSA_v10028605mg [Eutrema salsugineum]	gi|562279|emb|X82273.1|	1013	0	B.oleracea mRNA for ACC synthase	Q9SAR0	879	0	1-aminocyclopropane-1-carboxylate synthase 6	aq_1969	117	5e-28	COG0436	pfam00155	Aminotran_1_2	Aminotransferase class I and II.	GO:0051301|cell division;GO:0071281|cellular response to iron ion;GO:0006952|defense response;GO:0009693|ethylene biosynthetic process;GO:0009835|fruit ripening;GO:0009733|response to auxin;GO:0009753|response to jasmonic acid;GO:0009612|response to mechanical stimulus;GO:0006979|response to oxidative stress;GO:0009611|response to wounding;GO:0001944|vasculature development;	.	GO:0016847|1-aminocyclopropane-1-carboxylate synthase activity;GO:0030170|pyridoxal phosphate binding;	K01762	ACS; 1-aminocyclopropane-1-carboxylate synthase [EC:4.4.1.14]
BjuA040218	9	0	25	10.5269	0	0	0	0	Inf	Inf	0.000965301	0.0254852	up	yes	BjuA040218	protein_coding	chrA10:19841327-19843130:+	gi|674892420|emb|CDY40296.1|	994	2e-133	BnaA10g27720D [Brassica napus]	gi|567169125|ref|XM_006398506.1|	415	0	Eutrema salsugineum hypothetical protein (EUTSA_v10014581mg) mRNA, complete cds	B0JHV3	245	3e-79	Elongation factor P	slr0434	223	3e-71	COG0231	pfam09285	Elong-fact-P_C	Elongation factor P, C-terminal. Members of this family of nucleic acid binding domains are predominantly found in elongation factor P, where they adopt an OB-fold, with five beta-strands forming a beta-barrel in a Greek-key topology.	.	GO:0005737|cytoplasm;	GO:0003746|translation elongation factor activity;	K02356	efp; elongation factor P
BjuO013053	10	6	16	9.9647	0	0	0	0	Inf	Inf	0.00126521	0.030828	up	yes	BjuO013053	protein_coding	chrSuper_scaffold_68_2107027_2459058:342528-343329:-	gi|674234811|gb|KFK27576.1|	502	4e-56	hypothetical protein AALP_AA8G401800 [Arabis alpina]	gi|567176849|ref|XM_006400785.1|	119	2e-54	Eutrema salsugineum hypothetical protein (EUTSA_v10012728mg) mRNA, complete cds	Q9ZTX9	180	3e-51	Auxin response factor 4	.	.	.	.	pfam14941	OAF	Transcriptional regulator, Out at first. This family of proteins is found in eukaryotes. Proteins in this family are typically between 198 and 332 amino acids in length. The domains in this family vary in length from 239 to 242 amino acids. The gene, OAF (out at first), which encodes this protein, has a promoter which may help mediate regulation of neighbouring genes. An alternative name for this…	GO:0010158|abaxial cell fate specification;GO:0009734|auxin-activated signaling pathway;GO:0006351|transcription, DNA-templated;GO:0010050|vegetative phase change;	GO:0005634|nucleus;	GO:0003677|DNA binding;GO:0003700|transcription factor activity, sequence-specific DNA binding;	.	.
BjuA021110	23	0	66	27.5398	0	0	0	0	Inf	Inf	4.00436e-08	6.54495e-06	up	yes	BjuA021110	protein_coding	chrA05:31353366-31355886:+	gi|685278830|ref|XP_009130355.1|	2410	0	PREDICTED: phospholipase A(1) LCAT3 [Brassica rapa]	gi|567203686|ref|XM_006408253.1|	953	0	Eutrema salsugineum hypothetical protein (EUTSA_v10020730mg) mRNA, complete cds	Q93V61	822	0	Phospholipase A(1) LCAT3	.	.	.	.	pfam02450	LCAT	Lecithin:cholesterol acyltransferase. Lecithin:cholesterol acyltransferase (LCAT) is involved in extracellular metabolizm of plasma lipoproteins, including cholesterol.	GO:0016042|lipid catabolic process;	GO:0005783|endoplasmic reticulum;GO:0031090|organelle membrane;	GO:0052740|1-acyl-2-lysophosphatidylserine acylhydrolase activity;GO:0008374|O-acyltransferase activity;GO:0008970|phosphatidylcholine 1-acylhydrolase activity;GO:0052739|phosphatidylserine 1-acylhydrolase activity;	.	.
BjuA021111	13	0	75	26.9522	0	0	0	0	Inf	Inf	6.80127e-08	1.03814e-05	up	yes	BjuA021111	protein_coding	chrA05:31356133-31366079:+	gi|297832974|ref|XP_002884369.1|	8391	0	hypothetical protein ARALYDRAFT_317213 [Arabidopsis lyrata subsp. lyrata]	gi|189908861|gb|EU584213.1|	3808	0	Brassica rapa dicer-like protein 2 mRNA, complete cds	Q3EBC8	2281	0	Endoribonuclease Dicer homolog 2	SPCC188.13c	142	9e-34	COG0571	pfam03368	Dicer_dimer	Dicer dimerization domain. This domain is found in members of the Dicer protein family which function in RNA interference, an evolutionarily conserved mechanism for gene silencing using double-stranded RNA (dsRNA) molecules. It is essential for the activity of Dicer. It is a divergent double stranded RNA-binding domain. The N-terminal alpha helix of this domain is in a different orientation to th…	GO:0010216|maintenance of DNA methylation;GO:0010267|production of ta-siRNAs involved in RNA interference;GO:0051214|RNA virus induced gene silencing;	GO:0005737|cytoplasm;GO:0005634|nucleus;GO:0016442|RISC complex;	GO:0005524|ATP binding;GO:0004386|helicase activity;GO:0046872|metal ion binding;GO:0004525|ribonuclease III activity;GO:0003723|RNA binding;	K11592	DICER1, DCR1; endoribonuclease Dicer [EC:3.1.26.-]
BjuA021116	174	1	851	314.881	0	0	0	0	Inf	Inf	3.82902e-56	5.30396e-52	up	yes	BjuA021116	protein_coding	chrA05:31381064-31385301:+	gi|674889563|emb|CDY43138.1|	2294	0	BnaA05g32480D [Brassica napus]	gi|567203713|ref|XM_006408261.1|	1125	0	Eutrema salsugineum hypothetical protein (EUTSA_v10020665mg) mRNA, complete cds	Q9M9P3	866	0	UTP--glucose-1-phosphate uridylyltransferase 2	YKL035w	467	1e-159	COG4284	pfam01704	UDPGP	UTP--glucose-1-phosphate uridylyltransferase. This family consists of UTP--glucose-1-phosphate uridylyltransferases, EC:2.7.7.9. Also known as UDP-glucose pyrophosphorylase (UDPGP) and Glucose-1-phosphate uridylyltransferase. UTP--glucose-1-phosphate uridylyltransferase catalyses the interconversion of MgUTP + glucose-1-phosphate and UDP-glucose + MgPPi. UDP-glucose is an important intermediate i…	GO:0052543|callose deposition in cell wall;GO:0016036|cellular response to phosphate starvation;GO:0009555|pollen development;GO:0009651|response to salt stress;GO:0005985|sucrose metabolic process;GO:0006011|UDP-glucose metabolic process;	GO:0005829|cytosol;GO:0005886|plasma membrane;GO:0090406|pollen tube;	GO:0003983|UTP:glucose-1-phosphate uridylyltransferase activity;	K00963	UGP2, galU, galF; UTP--glucose-1-phosphate uridylyltransferase [EC:2.7.7.9]
BjuB046870	11	0	36	14.5108	0	0	0	0	Inf	Inf	8.73348e-05	0.00397295	up	yes	BjuB046870	protein_coding	chrB01:45762167-45763856:+	gi|685313471|ref|XP_009147325.1|	2129	0	PREDICTED: probable protein phosphatase 2C 33 [Brassica rapa]	gi|567203922|ref|XM_006408323.1|	509	0	Eutrema salsugineum hypothetical protein (EUTSA_v10020601mg) mRNA, complete cds	Q9M8R7	706	0	Probable protein phosphatase 2C 33	SPAC2G11.07c	84.7	6e-17	COG0631	pfam00481	PP2C	Protein phosphatase 2C. Protein phosphatase 2C is a Mn++ or Mg++ dependent protein serine/threonine phosphatase.	.	.	GO:0046872|metal ion binding;GO:0004722|protein serine/threonine phosphatase activity;	.	.
BjuB046873	19	0	162	55.215	0	0	0	0	Inf	Inf	1.63862e-14	1.14927e-11	up	yes	BjuB046873	protein_coding	chrB01:45771435-45775241:-	gi|685313477|ref|XP_009147328.1|	2049	0	PREDICTED: protein DJ-1 homolog D isoform X1 [Brassica rapa]	gi|297828733|ref|XM_002882203.1|	814	0	Arabidopsis lyrata subsp. lyrata hypothetical protein, mRNA	Q9M8R4	231	2e-69	Protein DJ-1 homolog D	RSc0416	230	2e-72	COG0693	pfam01965	DJ-1_PfpI	DJ-1/PfpI family. The family includes the protease PfpI. This domain is also found in transcriptional regulators such as Streptomyces coelicolor AraC. This N-terminal region of the full-length AdpA proteins is necessary for dimerization of the molecule.	GO:0019243|methylglyoxal catabolic process to D-lactate via S-lactoyl-glutathione;	.	GO:0019172|glyoxalase III activity;GO:0004462|lactoylglutathione lyase activity;	K18881	DJ1D; D-lactate dehydratase [EC:4.2.1.130]
BjuB014115	23	29	123	53.5814	0	0	0	0	Inf	Inf	2.1546e-14	1.43834e-11	up	yes	BjuB014115	protein_coding	chrB05:9091477-9092620:+	gi|166798271|gb|ABY89681.1|	1677	0	anthocyanidin synthase 1 protein [Brassica rapa subsp. oleifera]	gi|166798270|gb|EU402414.1|	461	0	Brassica rapa subsp. campestris anthocyanidin synthase 1 protein (ANS1) mRNA, complete cds	Q96323	619	0	Leucoanthocyanidin dioxygenase	PA4191	96.3	9e-22	COG3491	pfam03171	2OG-FeII_Oxy	2OG-Fe(II) oxygenase superfamily. This family contains members of the 2-oxoglutarate (2OG) and Fe(II)-dependent oxygenase superfamily. This family includes the C-terminal of prolyl 4-hydroxylase alpha subunit. The holoenzyme has the activity EC:1.14.11.2 catalyzing the reaction: Procollagen L-proline + 2-oxoglutarate + O2 <=> procollagen trans- 4-hydroxy-L-proline + succinate + CO2. The full enzy…	GO:0009718|anthocyanin-containing compound biosynthetic process;GO:0010023|proanthocyanidin biosynthetic process;GO:0009753|response to jasmonic acid;GO:0009611|response to wounding;GO:0007033|vacuole organization;	.	GO:0051213|dioxygenase activity;GO:0031418|L-ascorbic acid binding;GO:0050589|leucocyanidin oxygenase activity;GO:0046872|metal ion binding;	K05277	E1.14.11.19; leucoanthocyanidin dioxygenase [EC:1.14.11.19]
BjuB016284	6	0	27	10.1392	0	0	0	0	Inf	Inf	0.00137236	0.0327052	up	yes	BjuB016284	protein_coding	chrB08:19634317-19639604:-	gi|685348413|ref|XP_009109945.1|	758	5e-90	PREDICTED: uncharacterized protein LOC103835513 [Brassica rapa]	.	.	.	.	.	.	.	.	.	.	.	.	pfam13966	zf-RVT	zinc-binding in reverse transcriptase. This domain would appear to be a zinc-binding region of a putative reverse transcriptase.	.	.	.	.	.
BjuB046869	14	0	35	15.2005	0	0	0	0	Inf	Inf	5.2702e-05	0.0026619	up	yes	BjuB046869	protein_coding	chrB01:45757529-45759621:+	gi|674880720|emb|CDY51536.1|	1322	0	BnaA05g33360D [Brassica napus]	gi|7110584|gb|AF236092.1|AF236092	735	0	Brassica oleracea var. botrytis isopentenyl pyrophosphate:dimethylallyl pyrophosphate isomerase (IPI) mRNA, complete cds	Q42553	481	1e-170	Isopentenyl-diphosphate Delta-isomerase II, chloroplastic	SPBC106.15	209	2e-65	COG1443	pfam00293	NUDIX	NUDIX domain.	GO:0015995|chlorophyll biosynthetic process;GO:0050992|dimethylallyl diphosphate biosynthetic process;GO:0009908|flower development;GO:0008299|isoprenoid biosynthetic process;GO:0015979|photosynthesis;	GO:0009507|chloroplast;GO:0005829|cytosol;GO:0005739|mitochondrion;	GO:0016787|hydrolase activity;GO:0004452|isopentenyl-diphosphate delta-isomerase activity;GO:0046872|metal ion binding;	K01823	idi, IDI; isopentenyl-diphosphate delta-isomerase [EC:5.3.3.2]
BjuB015152	498	282	102	281.26	0	0	0	0	Inf	Inf	1.55616e-52	1.72447e-48	up	yes	BjuB015152	protein_coding	chrB08:10160754-10161086:+	gi|674962777|emb|CDX70780.1|	316	2e-35	BnaC03g08640D [Brassica napus]	gi|567175097|ref|XM_006400267.1|	197	4e-98	Eutrema salsugineum hypothetical protein (EUTSA_v10015071mg) mRNA, complete cds	Q9FKP0	120	2e-34	50S ribosomal protein 6, chloroplastic	.	.	.	.	pfam08701	GN3L_Grn1	GNL3L/Grn1 putative GTPase. Grn1 (yeast) and GNL3L (human) are putative GTPases which are required for growth and play a role in processing of nucleolar pre-rRNA. This family contains a potential nuclear localisation signal.	GO:0006412|translation;	GO:0009507|chloroplast;GO:0005840|ribosome;	GO:0019843|rRNA binding;GO:0003735|structural constituent of ribosome;	K19035	PSRP6; 50S ribosomal protein 6
BjuB015156	27	48	9	26.2506	0	0	0	0	Inf	Inf	3.233e-08	5.4781e-06	up	yes	BjuB015156	protein_coding	chrB08:10178867-10184868:+	gi|674233246|gb|KFK26011.1|	1616	0	hypothetical protein AALP_AA8G191300 [Arabis alpina]	gi|297807802|ref|XM_002871739.1|	607	0	Arabidopsis lyrata subsp. lyrata hypothetical protein, mRNA	Q9FKN7	465	2e-142	Protein DA1-related 4	.	.	.	.	pfam12315	DUF3633	Protein of unknown function (DUF3633). This domain family is found in bacteria and eukaryotes, and is approximately 210 amino acids in length. The family is found in association with pfam00412.	GO:0006952|defense response;GO:0009409|response to cold;GO:0007165|signal transduction;	.	GO:0043531|ADP binding;GO:0005524|ATP binding;GO:0008270|zinc ion binding;	.	.
BjuA014445	32	23	58	35.0973	0	0	0	0	Inf	Inf	8.98171e-11	2.99794e-08	up	yes	BjuA014445	protein_coding	chrA04:1521145-1522235:-	gi|685296951|ref|XP_009139298.1|	752	4e-95	PREDICTED: proline-rich protein 3-like [Brassica rapa]	gi|297817603|ref|XM_002876639.1|	326	2e-169	Arabidopsis lyrata subsp. lyrata hypothetical protein, mRNA	Q9LZJ7	58.5	2e-08	Proline-rich protein 3	.	.	.	.	pfam01190	Pollen_Ole_e_I	Pollen proteins Ole e I like.	GO:0071365|cellular response to auxin stimulus;GO:0072732|cellular response to calcium ion starvation;GO:0071369|cellular response to ethylene stimulus;GO:0010054|trichoblast differentiation;	GO:0005618|cell wall;GO:0005576|extracellular region;GO:0009506|plasmodesma;	.	.	.
BjuB016916	17	5	20	13.1829	0	0	0	0	Inf	Inf	0.000143945	0.00586448	up	yes	BjuB016916	protein_coding	chrB08:25791993-25794230:-	gi|685285387|ref|XP_009133600.1|	1619	0	PREDICTED: hydroxyacylglutathione hydrolase 1, mitochondrial-like [Brassica rapa]	gi|567165354|ref|XM_006397448.1|	702	0	Eutrema salsugineum hypothetical protein (EUTSA_v10001542mg) mRNA, complete cds	O24495	608	0	Hydroxyacylglutathione hydrolase 1, mitochondrial	BMEI0129	227	4e-71	COG0491	pfam00753	Lactamase_B	Metallo-beta-lactamase superfamily.	GO:0017001|antibiotic catabolic process;GO:0019243|methylglyoxal catabolic process to D-lactate via S-lactoyl-glutathione;GO:0043200|response to amino acid;GO:0034059|response to anoxia;GO:0009651|response to salt stress;	GO:0005739|mitochondrion;	GO:0008800|beta-lactamase activity;GO:0004416|hydroxyacylglutathione hydrolase activity;GO:0046872|metal ion binding;GO:0008270|zinc ion binding;	K01069	E3.1.2.6, gloB; hydroxyacylglutathione hydrolase [EC:3.1.2.6]
BjuB026261	79	56	51	58.5628	0	0	0	0	Inf	Inf	9.26699e-17	9.16902e-14	up	yes	BjuB026261	protein_coding	chrB01:15144982-15152497:-	gi|674901804|emb|CDY31189.1|	3452	0	BnaC03g47020D [Brassica napus]	gi|30683680|ref|NM_128349.2|	1230	0	Arabidopsis thaliana uncharacterized protein mRNA, complete cds	Q8CI71	169	1e-41	Syndetin	.	.	.	.	pfam10475	DUF2450	Protein of unknown function N-terminal domain (DUF2450). This protein is found in eukaryotes but its function is not known. The C-terminal part of some members is DUF2451.	GO:0032456|endocytic recycling;GO:0015031|protein transport;	GO:1990745|EARP complex;GO:0070062|extracellular exosome;GO:0016020|membrane;GO:0055037|recycling endosome;	GO:0000149|SNARE binding;	.	.
BjuA022457	0	0	33	9.96793	0	0	0	0	Inf	Inf	0.00173475	0.0385093	up	yes	BjuA022457	protein_coding	chrA06:11402181-11405616:-	gi|674941820|emb|CDX91559.1|	2074	0	BnaC02g16010D [Brassica napus]	gi|297207268|gb|AC241087.1|	338	9e-176	Brassica rapa subsp. pekinensis clone KBrE041C10, complete sequence	.	.	.	.	.	.	.	.	pfam08646	Rep_fac-A_C	Replication factor-A C terminal domain. This domain is found at the C terminal of replication factor A. Replication factor A (RPA) binds single-stranded DNA and is involved in replication, repair, and recombination of DNA.	.	.	.	.	.
BjuA029640	10	17	3	9.3851	0	0	0	0	Inf	Inf	0.00190809	0.0412264	up	yes	BjuA029640	protein_coding	chrA08:18992436-18993101:-	gi|685346481|ref|XP_009109260.1|	905	2e-120	PREDICTED: protein FD-like [Brassica rapa]	gi|565440154|ref|XM_006282696.1|	317	2e-164	Capsella rubella hypothetical protein (CARUB_v10006085mg) mRNA, partial cds	Q84JK2	249	2e-80	Protein FD	.	.	.	.	pfam00170	bZIP_1	bZIP transcription factor. The Pfam entry includes the basic region and the leucine zipper region.	GO:2000028|regulation of photoperiodism, flowering;GO:0006355|regulation of transcription, DNA-templated;	GO:0005634|nucleus;	GO:0043621|protein self-association;GO:0043565|sequence-specific DNA binding;GO:0003700|transcription factor activity, sequence-specific DNA binding;	.	.
BjuA022774	7	29	2	11.7427	0	0	0	0	Inf	Inf	0.000461129	0.0147689	up	yes	BjuA022774	protein_coding	chrA06:16321890-16324289:-	gi|685320100|ref|XP_009150200.1|	2696	0	PREDICTED: probable serine/threonine-protein kinase WNK3 [Brassica rapa]	gi|567189055|ref|XM_006404218.1|	1087	0	Eutrema salsugineum hypothetical protein (EUTSA_v10010293mg) mRNA, complete cds	Q9STK6	924	0	Probable serine/threonine-protein kinase WNK3	.	.	.	.	pfam00069	Pkinase	Protein kinase domain.	GO:0035556|intracellular signal transduction;GO:0006468|protein phosphorylation;	GO:0005829|cytosol;	GO:0005524|ATP binding;GO:0004672|protein kinase activity;GO:0004674|protein serine/threonine kinase activity;	K08867	WNK, PRKWNK; WNK lysine deficient protein kinase [EC:2.7.11.1]
BjuB022862	26	0	56	25.511	0	0	0	0	Inf	Inf	1.13453e-07	1.59546e-05	up	yes	BjuB022862	protein_coding	chrB06:28112665-28116134:+	gi|685307867|ref|XP_009144650.1|	1665	0	PREDICTED: tyrosine aminotransferase [Brassica rapa]	gi|567143538|ref|XM_006395854.1|	556	0	Eutrema salsugineum hypothetical protein (EUTSA_v10004290mg) mRNA, complete cds	Q9LVY1	586	0	Tyrosine aminotransferase	NMB1473	117	1e-28	COG0436	pfam00155	Aminotran_1_2	Aminotransferase class I and II.	GO:0009058|biosynthetic process;GO:0006520|cellular amino acid metabolic process;GO:0006559|L-phenylalanine catabolic process;	GO:0005829|cytosol;	GO:0080130|L-phenylalanine:2-oxoglutarate aminotransferase activity;GO:0004838|L-tyrosine:2-oxoglutarate aminotransferase activity;GO:0030170|pyridoxal phosphate binding;	K00815	TAT; tyrosine aminotransferase [EC:2.6.1.5]
BjuB004686	14	13	6	10.3965	0	0	0	0	Inf	Inf	0.000970642	0.025598	up	yes	BjuB004686	protein_coding	chrB05:24336852-24337883:-	gi|297807675|ref|XP_002871721.1|	1698	0	hypothetical protein ARALYDRAFT_488506 [Arabidopsis lyrata subsp. lyrata]	gi|297807674|ref|XM_002871675.1|	648	0	Arabidopsis lyrata subsp. lyrata hypothetical protein, mRNA	Q9FFD2	646	0	Probable UDP-arabinopyranose mutase 5	.	.	.	.	pfam03214	RGP	Reversibly glycosylated polypeptide.	GO:0071555|cell wall organization;GO:0030244|cellulose biosynthetic process;GO:0009832|plant-type cell wall biogenesis;GO:0009651|response to salt stress;GO:0033356|UDP-L-arabinose metabolic process;	GO:0005829|cytosol;GO:0005794|Golgi apparatus;GO:0009506|plasmodesma;	GO:0016866|intramolecular transferase activity;	K13379	RGP, UTM; reversibly glycosylated polypeptide / UDP-arabinopyranose mutase [EC:2.4.1.- 5.4.99.30]
BjuB003760	11	14	18	13.3337	0	0	0	0	Inf	Inf	0.000124614	0.00523474	up	yes	BjuB003760	protein_coding	chrB05:50604089-50605214:-	gi|148729481|gb|ABR09143.1|	301	9e-34	synaptobrevin-related protein 1, partial [Arabidopsis thaliana]	gi|567155518|ref|XM_006418034.1|	137	8e-65	Eutrema salsugineum hypothetical protein (EUTSA_v10008733mg) mRNA, complete cds	P47192	122	4e-34	Vesicle-associated membrane protein 722	.	.	.	.	pfam00957	Synaptobrevin	Synaptobrevin.	GO:0015031|protein transport;GO:0016192|vesicle-mediated transport;	GO:0031901|early endosome membrane;GO:0016021|integral component of membrane;GO:0005886|plasma membrane;	.	.	.
BjuA009588	28	0	40	21.3393	0	0	0	0	Inf	Inf	1.09946e-06	0.000110361	up	yes	BjuA009588	protein_coding	chrA03:6894476-6895189:+	gi|674944512|emb|CDX88579.1|	699	1e-92	BnaA03g10700D [Brassica napus]	gi|312282800|dbj|AK353180.1|	265	7e-136	Thellungiella halophila mRNA, complete cds, clone: RTFL01-31-F02	Q9FE63	227	1e-75	Profilin-5	.	.	.	.	pfam00235	Profilin	Profilin.	GO:0042989|sequestering of actin monomers;	GO:0015629|actin cytoskeleton;GO:0005938|cell cortex;	GO:0003785|actin monomer binding;	K05759	PFN; profilin
BjuB045629	10	36	38	25.7386	0	0	0	0	Inf	Inf	3.10446e-08	5.30901e-06	up	yes	BjuB045629	protein_coding	chrB05:36679177-36679542:-	gi|685260534|ref|XP_009140527.1|	496	3e-58	PREDICTED: uncharacterized protein At4g02000-like [Brassica rapa]	.	.	.	.	.	.	.	.	.	.	.	.	pfam14111	DUF4283	Domain of unknown function (DUF4283). This domain family is found in plants, and is approximately 100 amino acids in length. Considering the very diverse range of other domains it is associated with it is possible that this domain is a binding/guiding region. There are two highly conserved tryptophan residues.	.	.	.	.	.
BjuB017707	4	0	44	14.613	0	0	0	0	Inf	Inf	9.85571e-05	0.00437142	up	yes	BjuB017707	protein_coding	chrB08:48687166-48688338:+	gi|565483192|ref|XP_006299236.1|	859	1e-106	hypothetical protein CARUB_v10015385mg, partial [Capsella rubella]	gi|198285672|gb|AC232399.1|	533	0	Brassica rapa subsp. pekinensis clone KBrH028K09, complete sequence	.	.	.	.	.	.	.	.	pfam08426	ICE2	ICE2. ICE2 is a fungal ER protein which has been shown to play an important role in forming/maintaining the cortical ER. It has also bee identified as a protein which is necessary for nuclear inner membrane targeting.	.	.	.	.	.
BjuB000102	1	0	33	10.2985	0	0	0	0	Inf	Inf	0.00139854	0.0331865	up	yes	BjuB000102	protein_coding	chrB05:8075195-8076876:+	gi|685258950|ref|XP_009133404.1|	1005	4e-131	PREDICTED: DAG protein, chloroplastic-like [Brassica rapa]	gi|567220559|ref|XM_006413846.1|	639	0	Eutrema salsugineum hypothetical protein (EUTSA_v10025454mg) mRNA, complete cds	Q38732	149	7e-41	DAG protein, chloroplastic	.	.	.	.	pfam09531	Ndc1_Nup	Nucleoporin protein Ndc1-Nup. Ndc1 is a nucleoporin protein that is a component of the Nuclear Pore Complex, and, in fungi, also of the Spindle Pole Body. It consists of six transmembrane segments, three lumenal loops, both concentrated at the N-terminus and cytoplasmic domains largely at the C-terminus, all of which are well conserved.	.	GO:0009507|chloroplast;	.	.	.
BjuA021094	3	0	30	10.0536	0	0	0	0	Inf	Inf	0.00156998	0.0358868	up	yes	BjuA021094	protein_coding	chrA05:31259396-31262197:+	gi|685313562|ref|XP_009147376.1|	3620	0	PREDICTED: protein LONGIFOLIA 2 isoform X2 [Brassica rapa]	gi|199579940|gb|AC232459.1|	1360	0	Brassica rapa subsp. pekinensis clone KBrB020F06, complete sequence	Q9S823	1016	0	Protein LONGIFOLIA 2	.	.	.	.	pfam14309	DUF4378	Domain of unknown function (DUF4378).	GO:0051513|regulation of monopolar cell growth;	GO:0005737|cytoplasm;GO:0005856|cytoskeleton;	GO:0008017|microtubule binding;	.	.
BjuB012709	1	0	73	22.3809	0	0	0	0	Inf	Inf	1.0862e-06	0.000109625	up	yes	BjuB012709	protein_coding	chrB05:17612911-17614352:+	gi|674928482|emb|CDY04977.1|	1268	8e-175	BnaAnng01590D [Brassica napus]	gi|567170854|ref|XM_006399002.1|	541	0	Eutrema salsugineum hypothetical protein (EUTSA_v10014421mg) mRNA, complete cds	.	.	.	.	.	.	.	.	pfam00106	adh_short	short chain dehydrogenase. This family contains a wide variety of dehydrogenases.	.	.	.	.	.
BjuA030645	0	0	39	11.7803	0	0	0	0	Inf	Inf	0.000573962	0.0175605	up	yes	BjuA030645	protein_coding	chrA02:31226355-31226702:-	gi|685277259|ref|XP_009129582.1|	587	3e-76	PREDICTED: protein NIM1-INTERACTING 2-like isoform X1 [Brassica rapa]	gi|567142429|ref|XM_006395553.1|	205	1e-102	Eutrema salsugineum hypothetical protein (EUTSA_v10005164mg) mRNA, complete cds	Q9LUA3	159	4e-49	Protein NIM1-INTERACTING 2	.	.	.	.	pfam00891	Methyltransf_2	O-methyltransferase. This family includes a range of O-methyltransferases. These enzymes utilize S-adenosyl methionine.	.	GO:0005634|nucleus;	.	.	.
BjuB027258	22	18	10	15.771	0	0	0	0	Inf	Inf	2.56682e-05	0.00149236	up	yes	BjuB027258	protein_coding	chrB04:484067-484961:+	gi|685353651|ref|XP_009112018.1|	1063	2e-144	PREDICTED: uncharacterized protein LOC103837409 [Brassica rapa]	gi|199580294|gb|AC189597.2|	476	0	Brassica rapa subsp. pekinensis clone KBrH014E13, complete sequence	.	.	.	.	.	.	.	.	pfam07279	DUF1442	Protein of unknown function (DUF1442). This family consists of several hypothetical Arabidopsis thaliana proteins of around 225 residues in length. The function of this family is unknown.	.	.	.	.	.
BjuA023005	7	26	4	11.4339	0	0	0	0	Inf	Inf	0.000461918	0.0147774	up	yes	BjuA023005	protein_coding	chrA06:18529172-18530818:-	gi|685320755|ref|XP_009150418.1|	1742	0	PREDICTED: serine/threonine-protein kinase SRK2H [Brassica rapa]	gi|567137560|ref|XM_006394190.1|	792	0	Eutrema salsugineum hypothetical protein (EUTSA_v10004481mg) mRNA, complete cds	Q9FFP9	643	0	Serine/threonine-protein kinase SRK2H	.	.	.	.	pfam00069	Pkinase	Protein kinase domain.	GO:0035556|intracellular signal transduction;GO:0006468|protein phosphorylation;GO:0006970|response to osmotic stress;GO:0009651|response to salt stress;	GO:0005737|cytoplasm;GO:0005634|nucleus;	GO:0005524|ATP binding;GO:0016301|kinase activity;GO:0004674|protein serine/threonine kinase activity;	K14498	SNRK2; serine/threonine-protein kinase SRK2 [EC:2.7.11.1]
BjuB034848	43	28	73	44.7863	0	0	0	0	Inf	Inf	2.45985e-13	1.36295e-10	up	yes	BjuB034848	protein_coding	chrB02:9536520-9538459:-	gi|15218388|ref|NP_177970.1|	1575	0	cytochrome P450, family 708, subfamily A, polypeptide 3 [Arabidopsis thaliana]	gi|297839720|ref|XM_002887696.1|	340	5e-177	Arabidopsis lyrata subsp. lyrata CYP708A3, mRNA	Q8L7D5	459	6e-157	Cytochrome P450 708A2	slr0574	90.1	9e-19	COG2124	pfam00067	p450	Cytochrome P450. Cytochrome P450s are haem-thiolate proteins involved in the oxidative degradation of various compounds. They are particularly well known for their role in the degradation of environmental toxins and mutagens. They can be divided into 4 classes, according to the method by which electrons from NAD(P)H are delivered to the catalytic site. Sequence conservation is relatively low with…	GO:0016132|brassinosteroid biosynthetic process;GO:0010268|brassinosteroid homeostasis;GO:0016125|sterol metabolic process;	GO:0016021|integral component of membrane;	GO:0020037|heme binding;GO:0005506|iron ion binding;GO:0004497|monooxygenase activity;GO:0016705|oxidoreductase activity, acting on paired donors, with incorporation or reduction of molecular oxygen;	.	.
BjuB040393	44	35	53	41.2057	0	0	0	0	Inf	Inf	2.20628e-12	1.04483e-09	up	yes	BjuB040393	protein_coding	chrB05:6942093-6944417:+	gi|674903727|emb|CDY29275.1|	3132	0	BnaC01g19270D [Brassica napus]	gi|567218953|ref|XM_006413043.1|	824	0	Eutrema salsugineum hypothetical protein (EUTSA_v10024619mg) mRNA, complete cds	Q9T045	1105	0	COBRA-like protein 11	.	.	.	.	pfam04833	COBRA	COBRA-like protein. Family of plant proteins are designated COBRA-like (COBL) proteins. The 12 Arabidopsis members of the family are all GPI-liked. Some members of this family are annotated as phytochelatin synthase, but these annotations are incorrect.	GO:0016049|cell growth;GO:0010215|cellulose microfibril organization;	GO:0031225|anchored component of membrane;GO:0005886|plasma membrane;	.	.	.
BjuA031860	8	0	34	12.9148	0	0	0	0	Inf	Inf	0.000245428	0.0089879	up	yes	BjuA031860	protein_coding	chrA07:28524133-28525992:+	gi|685336683|ref|XP_009105614.1|	1527	0	PREDICTED: uncharacterized protein LOC103831486 [Brassica rapa]	gi|199580180|gb|AC189484.2|	565	0	Brassica rapa subsp. pekinensis clone KBrB083K19, complete sequence	Q9S972	408	2e-134	Receptor-like serine/threonine-protein kinase SD1-6	.	.	.	.	pfam00954	S_locus_glycop	S-locus glycoprotein family. In Brassicaceae, self-incompatible plants have a self/non-self recognition system. This is sporophytically controlled by multiple alleles at a single locus (S). S-locus glycoproteins, as well as S-receptor kinases, are in linkage with the S-alleles.	GO:0034613|cellular protein localization;GO:0006952|defense response;GO:0046777|protein autophosphorylation;GO:0006468|protein phosphorylation;GO:0048544|recognition of pollen;	GO:0005829|cytosol;GO:0016021|integral component of membrane;GO:0005886|plasma membrane;GO:0009506|plasmodesma;	GO:0005524|ATP binding;GO:0030246|carbohydrate binding;GO:0004672|protein kinase activity;GO:0004674|protein serine/threonine kinase activity;GO:0004675|transmembrane receptor protein serine/threonine kinase activity;GO:0031625|ubiquitin protein ligase binding;	.	.
BjuO004317	3	1	46	15.1908	0	0	0	0	Inf	Inf	6.98525e-05	0.00335389	up	yes	BjuO004317	protein_coding	chrContig2578:43949-45144:+	gi|685313672|ref|XP_009147435.1|	1314	0	PREDICTED: homeobox-leucine zipper protein HAT5 [Brassica rapa]	gi|312283510|dbj|AK353535.1|	367	0	Thellungiella halophila mRNA, complete cds, clone: RTFL01-50-D05	Q02283	347	1e-118	Homeobox-leucine zipper protein HAT5	ECU03g1170	51.2	6e-07	COG5576	pfam00046	Homeobox	Homeobox domain.	GO:0009965|leaf morphogenesis;GO:0045893|positive regulation of transcription, DNA-templated;GO:0009637|response to blue light;GO:0009651|response to salt stress;GO:0006351|transcription, DNA-templated;	GO:0005634|nucleus;	GO:0042803|protein homodimerization activity;GO:0043565|sequence-specific DNA binding;GO:0003700|transcription factor activity, sequence-specific DNA binding;	K09338	HD-ZIP; homeobox-leucine zipper protein
BjuB004690	23	15	8	14.5847	0	0	0	0	Inf	Inf	5.80032e-05	0.00287721	up	yes	BjuB004690	protein_coding	chrB05:24356415-24357084:-	gi|674894733|emb|CDY38110.1|	469	4e-58	BnaC02g06630D [Brassica napus]	gi|565487058|ref|XM_006301107.1|	39	3e-10	Capsella rubella hypothetical protein (CARUB_v10021566mg) mRNA, complete cds	.	.	.	.	.	.	.	.	pfam10419	TFIIIC_sub6	TFIIIC subunit. This is a family of proteins subunits of TFIIIC. TFIIIC in yeast and humans is required for transcription of tRNA and 5 S RNA genes by RNA polymerase III. Yeast members of this family are fused to phosphoglycerate mutase domain.	.	.	.	.	.
BjuO000946	6	0	66	21.9195	0	0	0	0	Inf	Inf	1.32998e-06	0.000128159	up	yes	BjuO000946	protein_coding	chrContig118_1274036_2398663_676985_755981:70204-71646:-	gi|674961980|emb|CDX71405.1|	406	4e-47	BnaC04g16400D [Brassica napus]	.	.	.	.	Q6CAR6	57	1e-08	Pre-mRNA-splicing factor SYF1	.	.	.	.	pfam14527	LAGLIDADG_WhiA	WhiA LAGLIDADG-like domain. This domain is found within the sporulation regulator WhiA. It is a LAGLIDADG superfamily like domain.	GO:0000349|generation of catalytic spliceosome for first transesterification step;	GO:0071012|catalytic step 1 spliceosome;GO:0071013|catalytic step 2 spliceosome;GO:0005829|cytosol;GO:0071014|post-mRNA release spliceosomal complex;GO:0071010|prespliceosome;GO:0000974|Prp19 complex;GO:0071006|U2-type catalytic step 1 spliceosome;GO:0071007|U2-type catalytic step 2 spliceosome;GO:0071008|U2-type post-mRNA release spliceosomal complex;GO:0071004|U2-type prespliceosome;	.	K12867	SYF1, XAB2; pre-mRNA-splicing factor SYF1
BjuO007483	16	0	40	17.372	0	0	0	0	Inf	Inf	1.42754e-05	0.0009217	up	yes	BjuO007483	protein_coding	chrContig501_1_1525584_1035661_1431374:146755-147295:-	gi|685340587|ref|XP_009107090.1|	134	6e-09	PREDICTED: DNA-directed RNA polymerases IV and V subunit 4 [Brassica rapa]	.	.	.	.	.	.	.	.	.	.	.	.	pfam07064	RIC1	RIC1. RIC1 has been identified in yeast as a Golgi protein involved in retrograde transport to the cis-Golgi network. It forms a heterodimer with Rgp1 and functions as a guanyl-nucleotide exchange factor.	.	.	.	.	.
BjuB000404	71	78	105	78.9234	0	0	0	0	Inf	Inf	1.10214e-21	1.65068e-18	up	yes	BjuB000404	protein_coding	chrB05:33903602-33904577:+	gi|674862646|emb|CDY68808.1|	211	3e-33	BnaCnng60630D [Brassica napus]	.	.	.	.	Q9SQU4	70.5	1e-13	Zinc finger CCCH domain-containing protein 34	.	.	.	.	pfam00642	zf-CCCH	Zinc finger C-x8-C-x5-C-x3-H type (and similar).	.	GO:0005634|nucleus;	GO:0003677|DNA binding;GO:0046872|metal ion binding;	.	.
BjuA011530	4	0	34	11.5924	0	0	0	0	Inf	Inf	0.000602591	0.0181163	up	yes	BjuA011530	protein_coding	chrA03:18458257-18461350:+	gi|674959497|emb|CDX74202.1|	2780	0	BnaA03g28450D [Brassica napus]	gi|567203408|ref|XM_006408174.1|	1173	0	Eutrema salsugineum hypothetical protein (EUTSA_v10020448mg) mRNA, complete cds	Q552J0	580	0	T-complex protein 1 subunit theta	.	.	.	.	pfam00118	Cpn60_TCP1	TCP-1/cpn60 chaperonin family. This family includes members from the HSP60 chaperone family and the TCP-1 (T-complex protein) family.	GO:0006457|protein folding;	GO:0005832|chaperonin-containing T-complex;	GO:0005524|ATP binding;GO:0051082|unfolded protein binding;	K09500	CCT8; T-complex protein 1 subunit theta
BjuA018867	13	8	10	9.75274	0	0	0	0	Inf	Inf	0.00150326	0.0349236	up	yes	BjuA018867	protein_coding	chrA05:11422658-11423155:+	gi|674876860|emb|CDY55364.1|	807	6e-108	BnaA02g36500D [Brassica napus]	gi|567161379|ref|XM_006396381.1|	287	5e-148	Eutrema salsugineum hypothetical protein (EUTSA_v10029020mg) mRNA, complete cds	.	.	.	.	.	.	.	.	pfam04398	DUF538	Protein of unknown function, DUF538. This family consists of several plant proteins of unknown function.	.	.	.	.	.
BjuA022628	2	27	3	9.78314	0	0	0	0	Inf	Inf	0.00175177	0.0387629	up	yes	BjuA022628	protein_coding	chrA06:12333985-12335350:-	gi|674934252|emb|CDX99100.1|	1057	5e-143	BnaA06g17910D [Brassica napus]	gi|567158913|ref|XM_006418807.1|	338	4e-176	Eutrema salsugineum hypothetical protein (EUTSA_v10002978mg) mRNA, complete cds	Q9STE6	348	5e-116	UDP-glycosyltransferase 76E5	.	.	.	.	pfam03033	Glyco_transf_28	Glycosyltransferase family 28 N-terminal domain. The glycosyltransferase family 28 includes monogalactosyldiacylglycerol synthase (EC 2.4.1.46) and UDP-N-acetylglucosamine transferase (EC 2.4.1.-). This N-terminal domain contains the acceptor binding site and likely membrane association site. This family also contains a large number of proteins that probably have quite distinct activities.	GO:0009813|flavonoid biosynthetic process;GO:0052696|flavonoid glucuronidation;	GO:0043231|intracellular membrane-bounded organelle;	GO:0080043|quercetin 3-O-glucosyltransferase activity;GO:0080044|quercetin 7-O-glucosyltransferase activity;	.	.
BjuO000323	13	0	47	18.4946	0	0	0	0	Inf	Inf	8.26935e-06	0.000601297	up	yes	BjuO000323	protein_coding	chrContig8420:950-1762:+	gi|674945309|emb|CDX88109.1|	790	4e-103	BnaA06g27000D [Brassica napus]	gi|567139172|ref|XM_006394646.1|	297	1e-153	Eutrema salsugineum hypothetical protein (EUTSA_v10004527mg) mRNA, complete cds	Q40062	88.2	5e-20	2'-deoxymugineic-acid 2'-dioxygenase	SPAC25B8.13c	52.8	6e-08	COG3491	pfam14226	DIOX_N	non-haem dioxygenase in morphine synthesis N-terminal. This is the highly conserved N-terminal region of proteins with 2-oxoglutarate/Fe(II)-dependent dioxygenase activity.	GO:0010041|response to iron(III) ion;	GO:0005737|cytoplasm;	GO:0033760|2'-deoxymugineic-acid 2'-dioxygenase activity;GO:0031418|L-ascorbic acid binding;GO:0046872|metal ion binding;	.	.
BjuB025171	23	2	15	12.7433	0	0	0	0	Inf	Inf	0.00020375	0.00774306	up	yes	BjuB025171	protein_coding	chrB01:36443655-36445551:-	.	.	.	.	.	.	.	.	.	.	.	.	.	.	.	.	pfam07228	SpoIIE	Stage II sporulation protein E (SpoIIE). This family contains a number of bacterial stage II sporulation E proteins (EC:3.1.3.16). These are required for formation of a normal polar septum during sporulation. The N-terminal region is hydrophobic and is expected to contain up to 12 membrane-spanning segments.	.	.	.	.	.
BjuB048306	6	0	26	9.83715	0	0	0	0	Inf	Inf	0.00164659	0.0371476	up	yes	BjuB048306	protein_coding	chrB02:34618292-34620222:-	gi|674906435|emb|CDY26573.1|	2173	0	BnaA09g47040D [Brassica napus]	gi|567152487|ref|XM_006417156.1|	768	0	Eutrema salsugineum hypothetical protein (EUTSA_v10007365mg) mRNA, complete cds	Q3E9C0	294	1e-90	Calcium-dependent protein kinase 34	.	.	.	.	pfam00069	Pkinase	Protein kinase domain.	GO:0009738|abscisic acid-activated signaling pathway;GO:0035556|intracellular signal transduction;GO:0018105|peptidyl-serine phosphorylation;GO:0046777|protein autophosphorylation;GO:0080092|regulation of pollen tube growth;	GO:0005737|cytoplasm;GO:0005634|nucleus;GO:0005886|plasma membrane;	GO:0005524|ATP binding;GO:0005509|calcium ion binding;GO:0009931|calcium-dependent protein serine/threonine kinase activity;GO:0005516|calmodulin binding;GO:0004683|calmodulin-dependent protein kinase activity;GO:0004672|protein kinase activity;	K13412	CPK; calcium-dependent protein kinase [EC:2.7.11.1]
BjuO011516	70	1	236	94.7324	0	0	0	0	Inf	Inf	6.24783e-23	1.23636e-19	up	yes	BjuO011516	protein_coding	chrSuper_scaffold_177_1_142701:30557-31648:-	gi|674875369|emb|CDY57536.1|	1754	0	BnaA05g33510D [Brassica napus]	gi|42766609|gb|AY536644.1|	816	0	Brassica juncea S-adenosylmethionine decarboxylase (SAMDC4) mRNA, complete cds	Q9SDM8	644	0	S-adenosylmethionine decarboxylase proenzyme 3	.	.	.	.	pfam01536	SAM_decarbox	Adenosylmethionine decarboxylase. This is a family of S-adenosylmethionine decarboxylase (SAMDC) proenzymes. In the biosynthesis of polyamines SAMDC produces decarboxylated S-adenosylmethionine, which serves as the aminopropyl moiety necessary for spermidine and spermine biosynthesis from putrescine. The Pfam alignment contains both the alpha and beta chains that are cleaved to form the active en…	GO:0006557|S-adenosylmethioninamine biosynthetic process;GO:0008295|spermidine biosynthetic process;GO:0006597|spermine biosynthetic process;	.	GO:0004014|adenosylmethionine decarboxylase activity;	.	.
BjuB012118	604	400	702	533.445	0	0	0	0	Inf	Inf	3.07923e-82	5.68712e-78	up	yes	BjuB012118	protein_coding	chrB05:19632611-19635070:-	gi|674869440|emb|CDY65325.1|	1695	0	BnaC02g44900D [Brassica napus]	gi|18414545|ref|NM_120520.1|	571	0	Arabidopsis thaliana S-adenosyl-L-methionine-dependent methyltransferase-like protein mRNA, complete cds	Q6XMI3	495	3e-173	Salicylate/benzoate carboxyl methyltransferase	.	.	.	.	pfam03492	Methyltransf_7	SAM dependent carboxyl methyltransferase. This family of plant methyltransferases contains enzymes that act on a variety of substrates including salicylic acid, jasmonic acid and 7-Methylxanthine. Caffeine is synthesized through sequential three-step methylation of xanthine derivatives at positions 7-N, 3-N, and 1-N. The protein 7-methylxanthine methyltransferase (designated as CaMXMT) catalyses …	GO:0006952|defense response;GO:0051707|response to other organism;GO:0009611|response to wounding;	.	GO:0052624|2-phytyl-1,4-naphthoquinone methyltransferase activity;GO:0046872|metal ion binding;GO:0080150|S-adenosyl-L-methionine:benzoic acid carboxyl methyl transferase activity;GO:0008757|S-adenosylmethionine-dependent methyltransferase activity;	.	.
BjuB029425	13	12	4	9.15753	0	0	0	0	Inf	Inf	0.00228338	0.0470851	up	yes	BjuB029425	protein_coding	chrB04:21969214-21969645:+	gi|685361655|ref|XP_009115238.1|	636	1e-82	PREDICTED: indole-3-acetic acid-induced protein ARG7-like [Brassica rapa]	gi|567146635|ref|XM_006415507.1|	256	8e-131	Eutrema salsugineum hypothetical protein (EUTSA_v10009028mg) mRNA, complete cds	P33080	47.8	1e-06	Auxin-induced protein X10A	.	.	.	.	pfam02519	Auxin_inducible	Auxin responsive protein. This family consists of the protein products of the ARG7 auxin responsive genes family none of which have any identified functional role.	GO:0009734|auxin-activated signaling pathway;	.	.	K14488	SAUR; SAUR family protein
BjuA021166	4	0	119	37.2674	0	0	0	0	Inf	Inf	2.47867e-10	7.54605e-08	up	yes	BjuA021166	protein_coding	chrA05:31518269-31520750:-	gi|685313578|ref|XP_009147385.1|	2521	0	PREDICTED: probable mitochondrial-processing peptidase subunit beta [Brassica rapa]	gi|567204136|ref|XM_006408386.1|	1057	0	Eutrema salsugineum hypothetical protein (EUTSA_v10020493mg) mRNA, complete cds	Q42290	937	0	Probable mitochondrial-processing peptidase subunit beta, mitochondrial	SPBP23A10.15c	402	6e-134	COG0612	pfam00675	Peptidase_M16	Insulinase (Peptidase family M16).	GO:0009060|aerobic respiration;GO:0006122|mitochondrial electron transport, ubiquinol to cytochrome c;GO:0016485|protein processing;	GO:0005618|cell wall;GO:0009507|chloroplast;GO:0016020|membrane;GO:0005743|mitochondrial inner membrane;GO:0005758|mitochondrial intermembrane space;GO:0005759|mitochondrial matrix;GO:0005741|mitochondrial outer membrane;GO:0005750|mitochondrial respiratory chain complex III;GO:0005739|mitochondrion;GO:0005730|nucleolus;GO:0005774|vacuolar membrane;	GO:0046872|metal ion binding;GO:0004222|metalloendopeptidase activity;GO:0016491|oxidoreductase activity;GO:0008270|zinc ion binding;	K17732	PMPCB, MAS1; mitochondrial-processing peptidase subunit beta [EC:3.4.24.64]
BjuO006647	7	52	0	18.1372	0	0	0	0	Inf	Inf	1.17681e-05	0.00078845	up	yes	BjuO006647	protein_coding	chrContig431:280246-281381:-	gi|674907038|emb|CDY26025.1|	1294	4e-179	BnaC06g05990D [Brassica napus]	gi|297853063|ref|XM_002894367.1|	485	0	Arabidopsis lyrata subsp. lyrata predicted protein, mRNA	P24805	121	2e-32	Stem-specific protein TSJT1	.	.	.	.	pfam12481	DUF3700	Aluminium induced protein. This domain family is found in eukaryotes, and is approximately 120 amino acids in length. There are two conserved sequence motifs: YGL and LRDR. This family is related to GATase enzyme domains.	GO:0009738|abscisic acid-activated signaling pathway;GO:0010231|maintenance of seed dormancy;GO:0009787|regulation of abscisic acid-activated signaling pathway;	GO:0019898|extrinsic component of membrane;GO:0005886|plasma membrane;	GO:0010427|abscisic acid binding;GO:0046872|metal ion binding;	.	.
BjuA042009	0	0	59	17.8215	0	0	0	0	Inf	Inf	1.56251e-05	0.000996267	up	yes	BjuA042009	protein_coding	chrA03:10380957-10381223:+	gi|674919739|emb|CDY13428.1|	423	5e-51	BnaA03g51460D [Brassica napus]	gi|297207363|gb|AC241184.1|	264	2e-135	Brassica rapa subsp. pekinensis clone KBrH111N19, complete sequence	.	.	.	.	.	.	.	.	pfam15512	CAF-1_p60_C	Chromatin assembly factor complex 1 subunit p60, C-terminal. CAF-1_p60_C is a family of vertebral proteins that is involved in chromatin assembly. CAF-1_p60 is one of the three subunits of the CAF-1 complex, and this domain binds to the C-terminal region of CAF-1_p150, family pfam12253. The N-terminal part of the CAF-1_p60 proteins is a WD-repeat structure, pfam00400.	.	.	.	.	.
BjuB046872	76	0	371	137.19	0	0	0	0	Inf	Inf	8.84566e-31	3.26747e-27	up	yes	BjuB046872	protein_coding	chrB01:45767607-45768479:+	gi|674880723|emb|CDY51539.1|	942	6e-128	BnaA05g33390D [Brassica napus]	gi|2921093|gb|AF018174.1|AF018174	353	0	Brassica napus thioredoxin-f mRNA, complete cds	Q9XFH8	321	6e-111	Thioredoxin F1, chloroplastic	SPAC7D4.07c	71.6	2e-15	COG0526	pfam00085	Thioredoxin	Thioredoxin. Thioredoxins are small enzymes that participate in redox reactions, via the reversible oxidation of an active centre disulfide bond. Some members with only the active site are not separated from the noise.	GO:0045454|cell redox homeostasis;GO:0034599|cellular response to oxidative stress;GO:0006662|glycerol ether metabolic process;GO:0043086|negative regulation of catalytic activity;GO:0055114|oxidation-reduction process;GO:0043085|positive regulation of catalytic activity;GO:0006457|protein folding;GO:0006109|regulation of carbohydrate metabolic process;GO:0009642|response to light intensity;GO:00…	GO:0009507|chloroplast;GO:0009570|chloroplast stroma;GO:0009534|chloroplast thylakoid;	GO:0008047|enzyme activator activity;GO:0004857|enzyme inhibitor activity;GO:0016671|oxidoreductase activity, acting on a sulfur group of donors, disulfide as acceptor;GO:0015035|protein disulfide oxidoreductase activity;	K03671	trxA; thioredoxin 1
BjuA028354	11	28	26	20.0102	0	0	0	0	Inf	Inf	1.36503e-06	0.000130628	up	yes	BjuA028354	protein_coding	chrA08:10069375-10069665:-	gi|674890986|emb|CDY41747.1|	194	1e-15	BnaA08g07020D [Brassica napus]	.	.	.	.	.	.	.	.	.	.	.	.	.	.	.	.	.	.	.	.
BjuO011518	11	0	39	15.4169	0	0	0	0	Inf	Inf	5.16512e-05	0.00262236	up	yes	BjuO011518	protein_coding	chrSuper_scaffold_177_1_142701:34218-36178:+	gi|685313520|ref|XP_009147352.1|	2500	0	PREDICTED: ATP-dependent zinc metalloprotease FTSH 6, chloroplastic [Brassica rapa]	gi|42563435|ref|NM_111112.3|	811	0	Arabidopsis thaliana putative cell division protein ftsH mRNA, complete cds	A8ZNZ4	293	1e-88	ATP-dependent zinc metalloprotease FtsH	all4936	295	1e-89	COG0465	pfam00004	AAA	ATPase family associated with various cellular activities (AAA). AAA family proteins often perform chaperone-like functions that assist in the assembly, operation, or disassembly of protein complexes.	GO:0030163|protein catabolic process;	GO:0016021|integral component of membrane;GO:0042651|thylakoid membrane;	GO:0005524|ATP binding;GO:0016887|ATPase activity;GO:0004222|metalloendopeptidase activity;GO:0008270|zinc ion binding;	K03798	ftsH, hflB; cell division protease FtsH [EC:3.4.24.-]
BjuB002252	19	9	19	14.7592	0	0	0	0	Inf	Inf	4.97402e-05	0.00255186	up	yes	BjuB002252	protein_coding	chrB05:31298838-31300439:-	gi|674878819|emb|CDY53256.1|	1198	1e-163	BnaA02g03980D [Brassica napus]	gi|567175189|ref|XM_006400295.1|	446	0	Eutrema salsugineum hypothetical protein (EUTSA_v10014292mg) mRNA, complete cds	.	.	.	.	.	.	.	.	pfam07462	MSP1_C	Merozoite surface protein 1 (MSP1) C-terminus. This family represents the C-terminal region of merozoite surface protein 1 (MSP1) which are found in a number of Plasmodium species. MSP-1 is a 200-kDa protein expressed on the surface of the P. vivax merozoite. MSP-1 of Plasmodium species is synthesized as a high-molecular-weight precursor and then processed into several fragments. At the time of r…	.	.	.	.	.
BjuA037668	800	977	931	842.988	2	1	1	1.3735	613.751	9.26151	3.98556e-99	1.10416e-94	up	yes	BjuA037668	protein_coding	chrA10:3400811-3401771:+	gi|685371895|ref|XP_009119597.1|	1040	8e-142	PREDICTED: glutathione S-transferase F6-like [Brassica rapa]	gi|567156170|ref|XM_006418223.1|	518	0	Eutrema salsugineum hypothetical protein (EUTSA_v10008776mg) mRNA, complete cds	P42760	335	1e-115	Glutathione S-transferase F6	.	.	.	.	pfam13417	GST_N_3	Glutathione S-transferase, N-terminal domain.	GO:0042742|defense response to bacterium;GO:0006749|glutathione metabolic process;GO:0046686|response to cadmium ion;GO:0006979|response to oxidative stress;GO:0009651|response to salt stress;GO:0009636|response to toxic substance;GO:0009414|response to water deprivation;GO:0009407|toxin catabolic process;	GO:0005618|cell wall;GO:0005737|cytoplasm;GO:0005829|cytosol;GO:0005739|mitochondrion;GO:0009506|plasmodesma;GO:0005773|vacuole;	GO:2001147|camalexin binding;GO:0050897|cobalt ion binding;GO:0005507|copper ion binding;GO:0043295|glutathione binding;GO:0004364|glutathione transferase activity;GO:2001227|quercitrin binding;	K00799	GST, gst; glutathione S-transferase [EC:2.5.1.18]
BjuA021173	95	0	477	175.489	0	1	0	0.379778	462.084	8.85201	3.941e-16	3.57972e-13	up	yes	BjuA021173	protein_coding	chrA05:31558459-31561031:-	gi|674895342|emb|CDY37543.1|	2660	0	BnaA05g34080D [Brassica napus]	gi|567204180|ref|XM_006408400.1|	984	0	Eutrema salsugineum hypothetical protein (EUTSA_v10020394mg) mRNA, complete cds	P55217	119	3e-27	Cystathionine gamma-synthase 1, chloroplastic	BH1736	299	1e-94	COG0626	pfam01053	Cys_Met_Meta_PP	Cys/Met metabolizm PLP-dependent enzyme. This family includes enzymes involved in cysteine and methionine metabolizm. The following are members: Cystathionine gamma-lyase, Cystathionine gamma-synthase, Cystathionine beta-lyase, Methionine gamma-lyase, OAH/OAS sulfhydrylase, O-succinylhomoserine sulfhydrylase All of these members participate is slightly different reactions. All these enzymes use P…	GO:0071266|'de novo' L-methionine biosynthetic process;GO:0019343|cysteine biosynthetic process via cystathionine;GO:0009086|methionine biosynthetic process;GO:0001887|selenium compound metabolic process;GO:0019346|transsulfuration;	GO:0009507|chloroplast;GO:0009570|chloroplast stroma;	GO:0003962|cystathionine gamma-synthase activity;GO:0030170|pyridoxal phosphate binding;	K01739	metB; cystathionine gamma-synthase [EC:2.5.1.48]
BjuO004316	46	0	362	124.553	1	0	0	0.327256	380.598	8.57212	4.7004e-27	1.3022e-23	up	yes	BjuO004316	protein_coding	chrContig2578:36254-38004:-	gi|674895317|emb|CDY37518.1|	1827	0	BnaA05g33830D [Brassica napus]	gi|567204343|ref|XM_006408447.1|	719	0	Eutrema salsugineum hypothetical protein (EUTSA_v10020775mg) mRNA, complete cds	Q9SSA5	669	0	Peptidyl-prolyl cis-trans isomerase CYP38, chloroplastic	alr5059_2	248	2e-78	COG0652	pfam00160	Pro_isomerase	Cyclophilin type peptidyl-prolyl cis-trans isomerase/CLD. The peptidyl-prolyl cis-trans isomerases, also known as cyclophilins, share this domain of about 109 amino acids. Cyclophilins have been found in all organisms studied so far and catalyse peptidyl-prolyl isomerization during which the peptide bond preceding proline (the peptidyl-prolyl bond) is stabilized in the cis conformation. Mammalian…	GO:0042742|defense response to bacterium;GO:0006457|protein folding;	GO:0009507|chloroplast;GO:0009570|chloroplast stroma;GO:0009534|chloroplast thylakoid;GO:0009543|chloroplast thylakoid lumen;GO:0009535|chloroplast thylakoid membrane;GO:0009579|thylakoid;GO:0031977|thylakoid lumen;	GO:0003755|peptidyl-prolyl cis-trans isomerase activity;	.	.
BjuO009605	39	8	1069	338.228	3	0	0	0.981768	344.51	8.4284	0.00081749	0.0226181	up	yes	BjuO009605	protein_coding	chrContig837:5269-6420:+	gi|166798271|gb|ABY89681.1|	1768	0	anthocyanidin synthase 1 protein [Brassica rapa subsp. oleifera]	gi|166798270|gb|EU402414.1|	909	0	Brassica rapa subsp. campestris anthocyanidin synthase 1 protein (ANS1) mRNA, complete cds	Q96323	646	0	Leucoanthocyanidin dioxygenase	PA0147	98.2	2e-22	COG3491	pfam14226	DIOX_N	non-haem dioxygenase in morphine synthesis N-terminal. This is the highly conserved N-terminal region of proteins with 2-oxoglutarate/Fe(II)-dependent dioxygenase activity.	GO:0009718|anthocyanin-containing compound biosynthetic process;GO:0010023|proanthocyanidin biosynthetic process;GO:0009753|response to jasmonic acid;GO:0009611|response to wounding;GO:0007033|vacuole organization;	.	GO:0051213|dioxygenase activity;GO:0031418|L-ascorbic acid binding;GO:0050589|leucocyanidin oxygenase activity;GO:0046872|metal ion binding;	K05277	E1.14.11.19; leucoanthocyanidin dioxygenase [EC:1.14.11.19]
BjuA035158	58	2	238	91.6736	0	0	1	0.339213	270.254	8.07817	5.70346e-21	7.90044e-18	up	yes	BjuA035158	protein_coding	chrA09:35701513-35701849:+	gi|674917029|emb|CDY16222.1|	245	2e-34	BnaA09g29560D [Brassica napus]	.	.	.	.	.	.	.	.	.	.	.	.	pfam07183	DUF1403	Protein of unknown function (DUF1403). This family consists of several hypothetical bacterial proteins of around 320 residues in length. Members of this family are mainly found in Rhizobium and Agrobacterium species. The function of this family is unknown.	.	.	.	.	.
BjuA027221	137	133	156	132.884	2	0	0	0.654512	203.028	7.66553	7.0284e-07	7.62093e-05	up	yes	BjuA027221	protein_coding	chrA07:27987774-27988751:+	gi|685335298|ref|XP_009105059.1|	1669	0	PREDICTED: cytosolic sulfotransferase 1-like [Brassica rapa]	gi|202070586|gb|AC172858.2|	595	0	Brassica rapa subsp. pekinensis clone KBrB017B11, complete sequence	Q9FG94	447	4e-156	Cytosolic sulfotransferase 1	.	.	.	.	pfam00685	Sulfotransfer_1	Sulfotransferase domain.	.	GO:0005737|cytoplasm;	GO:0008146|sulfotransferase activity;	.	.
BjuA033678	6615	8211	10654	7903.58	66	18	39	41.6642	189.697	7.56755	1.12228e-27	3.27281e-24	up	yes	BjuA033678	protein_coding	chrA09:16180179-16181735:-	gi|685358817|ref|XP_009114035.1|	2083	0	PREDICTED: dihydroflavonol-4-reductase [Brassica rapa]	gi|119656082|gb|EF128035.1|	1158	0	Brassica juncea dihydroflavonol 4-reductase mRNA, complete cds	P51102	694	0	Dihydroflavonol 4-reductase	mll1975	129	1e-32	COG0451	pfam01370	Epimerase	NAD dependent epimerase/dehydratase family. This family of proteins utilize NAD as a cofactor. The proteins in this family use nucleotide-sugar substrates for a variety of chemical reactions.	GO:0009718|anthocyanin-containing compound biosynthetic process;	GO:0042406|extrinsic component of endoplasmic reticulum membrane;	GO:0050662|coenzyme binding;GO:0045552|dihydrokaempferol 4-reductase activity;	K13082	DFR; bifunctional dihydroflavonol 4-reductase/flavanone 4-reductase [EC:1.1.1.219 1.1.1.234]
BjuB010829	44	86	55	57.3285	1	0	0	0.327256	175.179	7.45269	2.34342e-15	1.93797e-12	up	yes	BjuB010829	protein_coding	chrB05:54277470-54278334:-	gi|674868531|emb|CDY65949.1|	620	3e-77	BnaC02g45680D [Brassica napus]	gi|567124325|ref|XM_006391087.1|	74	2e-29	Eutrema salsugineum hypothetical protein (EUTSA_v10018875mg) mRNA, complete cds	.	.	.	.	.	.	.	.	pfam07797	DUF1639	Protein of unknown function (DUF1639). This approximately 50 residue region is found in a number of sequences derived from hypothetical plant proteins. This region features a highly basic 5 amino-acid stretch towards its centre.	.	.	.	.	.
BjuB003397	153	200	177	164.904	0	0	3	1.01764	162.046	7.34026	2.04455e-06	0.000183605	up	yes	BjuB003397	protein_coding	chrB05:33559529-33560086:+	gi|674931410|emb|CDY01942.1|	462	4e-55	BnaC02g27850D [Brassica napus]	gi|567160954|ref|XM_006396260.1|	260	6e-133	Eutrema salsugineum hypothetical protein (EUTSA_v10028990mg) mRNA, complete cds	.	.	.	.	.	.	.	.	pfam00213	OSCP	ATP synthase delta (OSCP) subunit. The ATP D subunit from Escherichia coli is the same as the OSCP subunit which is this family. The ATP D subunit from metazoa are found in family pfam00401.	.	.	.	.	.
BjuB043843	407	367	223	313.588	0	2	4	2.11641	148.17	7.21111	2.96321e-13	1.6256e-10	up	yes	BjuB043843	protein_coding	chrB03:23445052-23445950:+	gi|674914882|emb|CDY18131.1|	1023	3e-139	BnaC05g01540D [Brassica napus]	gi|567156170|ref|XM_006418223.1|	497	0	Eutrema salsugineum hypothetical protein (EUTSA_v10008776mg) mRNA, complete cds	P42760	337	3e-116	Glutathione S-transferase F6	.	.	.	.	pfam02798	GST_N	Glutathione S-transferase, N-terminal domain. Function: conjugation of reduced glutathione to a variety of targets. Also included in the alignment, but are not GSTs: * S-crystallins from squid. Similarity to GST previously noted. * Eukaryotic elongation factors 1-gamma. Not known to have GST activity; similarity not previously recognized. * HSP26 family of stress-related proteins. including auxin…	GO:0042742|defense response to bacterium;GO:0006749|glutathione metabolic process;GO:0046686|response to cadmium ion;GO:0006979|response to oxidative stress;GO:0009651|response to salt stress;GO:0009636|response to toxic substance;GO:0009414|response to water deprivation;GO:0009407|toxin catabolic process;	GO:0005618|cell wall;GO:0005737|cytoplasm;GO:0005829|cytosol;GO:0005739|mitochondrion;GO:0009506|plasmodesma;GO:0005773|vacuole;	GO:2001147|camalexin binding;GO:0050897|cobalt ion binding;GO:0005507|copper ion binding;GO:0043295|glutathione binding;GO:0004364|glutathione transferase activity;GO:2001227|quercitrin binding;	K00799	GST, gst; glutathione S-transferase [EC:2.5.1.18]
BjuA020924	33	64	46	44.279	0	1	0	0.379778	116.592	6.86532	1.04755e-10	3.43448e-08	up	yes	BjuA020924	protein_coding	chrA05:30710216-30711121:+	gi|685313226|ref|XP_009147196.1|	1637	0	PREDICTED: agamous-like MADS-box protein AGL80 isoform X1 [Brassica rapa]	gi|567202622|ref|XM_006407955.1|	299	2e-154	Eutrema salsugineum hypothetical protein (EUTSA_v10021183mg) mRNA, complete cds	Q9FJK3	171	6e-49	Agamous-like MADS-box protein AGL80	YPL089c	55.1	1e-07	COG5068	pfam00319	SRF-TF	SRF-type transcription factor (DNA-binding and dimerization domain).	GO:0045944|positive regulation of transcription from RNA polymerase II promoter;GO:0006351|transcription, DNA-templated;	GO:0005634|nucleus;GO:0043078|polar nucleus;	GO:0000987|core promoter proximal region sequence-specific DNA binding;GO:0000982|transcription factor activity, RNA polymerase II core promoter proximal region sequence-specific binding;GO:0003700|transcription factor activity, sequence-specific DNA binding;	.	.
BjuB047234	726	891	552	677.875	11	2	6	6.39465	106.007	6.72801	2.09277e-20	2.76086e-17	up	yes	BjuB047234	protein_coding	chrB03:7583799-7588556:-	gi|392931135|gb|AFM91083.1|	243	4e-23	myb-like transcription factor 2 [Brassica oleracea var. viridis]	gi|392931136|gb|JN379107.1|	136	4e-64	Brassica oleracea var. acephala myb-like transcription factor 2 (MYBL2-1) mRNA, complete cds	.	.	.	.	.	.	.	.	pfam10326	7TM_GPCR_Str	Serpentine type 7TM GPCR chemoreceptor Str. Chemoreception is mediated in Caenorhabditis elegans by members of the seven-transmembrane G-protein-coupled receptor class (7TM GPCRs) of proteins which are of the serpentine type. Str is a member of the Str superfamily of chemoreceptors. Almost a quarter (22.5%) of str and srj family genes and pseudogenes in C. elegans appear to have been newly formed…	.	.	.	.	.
BjuB041890	71	26	28	39.842	0	1	0	0.379778	104.909	6.71299	1.31924e-09	3.2734e-07	up	yes	BjuB041890	protein_coding	chrB01:363389-363643:+	gi|659074770|ref|XP_008437786.1|	222	6e-22	PREDICTED: protein transport protein Sec61 subunit beta [Cucumis melo]	gi|199579922|gb|AC189242.2|	196	1e-97	Brassica rapa subsp. pekinensis clone KBrB016N13, complete sequence	P38389	88.2	2e-22	Protein transport protein Sec61 subunit beta	.	.	.	.	pfam03911	Sec61_beta	Sec61beta family. This family consists of homologues of Sec61beta - a component of the Sec61/SecYEG protein secretory system. The domain is found in eukaryotes and archaea and is possibly homologous to the bacterial SecG. It consists of a single putative transmembrane helix, preceded by a short stretch containing various charged residues; this arrangement may help determine orientation in the cel…	GO:0006886|intracellular protein transport;	GO:0016021|integral component of membrane;GO:0005784|Sec61 translocon complex;	.	K09481	SEC61B, SBH2; protein transport protein SEC61 subunit beta
BjuB044852	1324	1434	2071	1499.63	13	17	13	15.1203	99.1798	6.63197	4.59343e-100	2.54513e-95	up	yes	BjuB044852	protein_coding	chrB02:63439946-63441094:+	gi|567219960|ref|XP_006413609.1|	1734	0	hypothetical protein EUTSA_v10025559mg [Eutrema salsugineum]	gi|197293724|gb|EU927147.1|	830	0	Brassica juncea anthocyanidin synthase (ans) mRNA, complete cds	Q96323	650	0	Leucoanthocyanidin dioxygenase	PA4191	103	3e-24	COG3491	pfam03171	2OG-FeII_Oxy	2OG-Fe(II) oxygenase superfamily. This family contains members of the 2-oxoglutarate (2OG) and Fe(II)-dependent oxygenase superfamily. This family includes the C-terminal of prolyl 4-hydroxylase alpha subunit. The holoenzyme has the activity EC:1.14.11.2 catalyzing the reaction: Procollagen L-proline + 2-oxoglutarate + O2 <=> procollagen trans- 4-hydroxy-L-proline + succinate + CO2. The full enzy…	GO:0009718|anthocyanin-containing compound biosynthetic process;GO:0010023|proanthocyanidin biosynthetic process;GO:0009753|response to jasmonic acid;GO:0009611|response to wounding;GO:0007033|vacuole organization;	.	GO:0051213|dioxygenase activity;GO:0031418|L-ascorbic acid binding;GO:0050589|leucocyanidin oxygenase activity;GO:0046872|metal ion binding;	K05277	E1.14.11.19; leucoanthocyanidin dioxygenase [EC:1.14.11.19]
BjuA029923	38	31	28	30.4535	1	0	0	0.327256	93.0571	6.54004	1.6238e-08	2.96935e-06	up	yes	BjuA029923	protein_coding	chrA08:20779511-20779955:-	gi|685347694|ref|XP_009109695.1|	498	2e-62	PREDICTED: uncharacterized protein LOC103835304 [Brassica rapa]	gi|567146831|ref|XM_006415564.1|	234	1e-118	Eutrema salsugineum hypothetical protein (EUTSA_v10009770mg) mRNA, complete cds	.	.	.	.	.	.	.	.	pfam04304	DUF454	Protein of unknown function (DUF454). Predicted membrane protein.	.	.	.	.	.
BjuB040422	61	243	9	96.8272	1	1	1	1.04625	92.5471	6.53212	4.77566e-20	5.88021e-17	up	yes	BjuB040422	protein_coding	chrB05:6775210-6776485:+	gi|674903764|emb|CDY29312.1|	1326	0	BnaC01g19640D [Brassica napus]	gi|567218887|ref|XM_006413010.1|	579	0	Eutrema salsugineum hypothetical protein (EUTSA_v10026074mg) mRNA, complete cds	P24805	117	5e-31	Stem-specific protein TSJT1	.	.	.	.	pfam12481	DUF3700	Aluminium induced protein. This domain family is found in eukaryotes, and is approximately 120 amino acids in length. There are two conserved sequence motifs: YGL and LRDR. This family is related to GATase enzyme domains.	GO:0015995|chlorophyll biosynthetic process;GO:0015979|photosynthesis;GO:0009723|response to ethylene;	GO:0009507|chloroplast;GO:0009941|chloroplast envelope;GO:0009707|chloroplast outer membrane;GO:0009534|chloroplast thylakoid;GO:0009535|chloroplast thylakoid membrane;GO:0016020|membrane;	GO:0016630|protochlorophyllide reductase activity;	.	.
BjuB001305	1010	789	2453	1314.94	24	9	10	14.6643	89.6698	6.48655	1.59866e-19	1.88464e-16	up	yes	BjuB001305	protein_coding	chrB04:8786369-8788115:+	gi|110559929|gb|ABG76202.1|	1820	0	dihydroflavonol reductase [Brassica napus]	gi|166798278|gb|EU402418.1|	985	0	Brassica rapa subsp. campestris dihydroflavonol-4-reductase 1 protein (DFR1) mRNA, complete cds	P51102	616	0	Dihydroflavonol 4-reductase	mll1975	102	1e-23	COG0451	pfam01370	Epimerase	NAD dependent epimerase/dehydratase family. This family of proteins utilize NAD as a cofactor. The proteins in this family use nucleotide-sugar substrates for a variety of chemical reactions.	GO:0009718|anthocyanin-containing compound biosynthetic process;	GO:0042406|extrinsic component of endoplasmic reticulum membrane;	GO:0050662|coenzyme binding;GO:0045552|dihydrokaempferol 4-reductase activity;	K13082	DFR; bifunctional dihydroflavonol 4-reductase/flavanone 4-reductase [EC:1.1.1.219 1.1.1.234]
BjuO007826	548	2279	188	931.428	17	3	12	10.7732	86.4576	6.43392	2.15539e-13	1.21863e-10	up	yes	BjuO007826	protein_coding	chrContig533:1159060-1159595:+	gi|685306197|ref|XP_009143828.1|	386	7e-46	PREDICTED: auxin-repressed 12.5 kDa protein [Brassica rapa]	gi|77817391|gb|DQ244715.1|	257	2e-131	Zea mays clone 10253 mRNA sequence	Q05349	87.4	2e-21	Auxin-repressed 12.5 kDa protein	.	.	.	.	pfam05564	Auxin_repressed	Dormancy/auxin associated protein. This family contains several plant dormancy-associated and auxin-repressed proteins the function of which are poorly understood.	GO:0009734|auxin-activated signaling pathway;	.	.	.	.
BjuA010908	3012	3387	4046	3248.53	68	9	39	38.9007	83.5082	6.38385	2.36136e-16	2.18063e-13	up	yes	BjuA010908	protein_coding	chrA03:14642185-14648150:-	gi|674950010|emb|CDX83199.1|	662	1e-83	BnaA03g23070D [Brassica napus]	gi|297821534|ref|XM_002878604.1|	276	1e-141	Arabidopsis lyrata subsp. lyrata hypothetical protein, mRNA	Q8H780	140	4e-37	Serine carboxypeptidase-like 13	YMR297w	89	4e-19	COG2939	pfam00450	Peptidase_S10	Serine carboxypeptidase.	GO:0006508|proteolysis;GO:0019748|secondary metabolic process;	GO:0005576|extracellular region;	GO:0047158|sinapoylglucose-sinapoylglucose O-sinapoyltransferase activity;GO:0016747|transferase activity, transferring acyl groups other than amino-acyl groups;	K16296	SCPL-I; serine carboxypeptidase-like clade I [EC:3.4.16.-]
BjuA015333	106	114	132	109.605	1	0	3	1.3449	81.4967	6.34867	4.80358e-09	1.00437e-06	up	yes	BjuA015333	protein_coding	chrA08:8851729-8854541:+	gi|674867108|emb|CDY66862.1|	2447	0	BnaA08g29710D [Brassica napus]	gi|567164983|ref|XM_006397353.1|	890	0	Eutrema salsugineum hypothetical protein (EUTSA_v10001815mg) mRNA, complete cds	Q93Y91	806	0	Sugar transport protein 5	.	.	.	.	pfam00083	Sugar_tr	Sugar (and other) transporter.	GO:0046323|glucose import;GO:0035428|hexose transmembrane transport;	GO:0005887|integral component of plasma membrane;	GO:0005355|glucose transmembrane transporter activity;GO:0005351|sugar:proton symporter activity;	.	.
BjuB044734	18	41	27	26.5822	0	0	1	0.339213	78.3644	6.29213	1.53452e-07	2.05374e-05	up	yes	BjuB044734	protein_coding	chrB02:60705207-60706519:-	gi|685297364|ref|XP_009139495.1|	941	5e-125	PREDICTED: heat stress transcription factor A-7a-like isoform X1 [Brassica rapa]	gi|567187635|ref|XM_006403806.1|	410	0	Eutrema salsugineum hypothetical protein (EUTSA_v10011051mg) mRNA, complete cds	Q9SV12	332	1e-112	Heat stress transcription factor A-7a	SPAC8C9.14_1	82.8	2e-17	COG5169	pfam00447	HSF_DNA-bind	HSF-type DNA-binding.	GO:0032268|regulation of cellular protein metabolic process;GO:0009408|response to heat;GO:0009644|response to high light intensity;GO:0006351|transcription, DNA-templated;	GO:0005634|nucleus;	GO:0043565|sequence-specific DNA binding;GO:0003700|transcription factor activity, sequence-specific DNA binding;	K09419	HSFF; heat shock transcription factor, other eukaryote
BjuO003213	15	1	81	29.7301	0	1	0	0.379778	78.2828	6.29062	1.13739e-07	1.59546e-05	up	yes	BjuO003213	protein_coding	chrContig2098:134437-135660:+	gi|685301676|ref|XP_009141532.1|	2162	0	PREDICTED: elongation factor 2-like isoform X1 [Brassica rapa]	gi|110796976|gb|AC189296.1|	962	0	Brassica rapa subsp. pekinensis clone KBrB027K16, complete sequence	O23755	794	0	Elongation factor 2	SPAC513.01c	531	0	COG0480	pfam03764	EFG_IV	Elongation factor G, domain IV. This domain is found in elongation factor G, elongation factor 2 and some tetracycline resistance proteins and adopts a ribosomal protein S5 domain 2-like fold.	.	GO:0005737|cytoplasm;	GO:0005525|GTP binding;GO:0003924|GTPase activity;GO:0003746|translation elongation factor activity;	K03234	EEF2; elongation factor 2
BjuA038230	1547	1348	1173	1275.94	30	7	15	17.5643	72.6438	6.18277	1.66809e-18	1.84851e-15	up	yes	BjuA038230	protein_coding	chrA07:3366782-3371691:+	gi|685376318|ref|XP_009121112.1|	2544	0	PREDICTED: aluminum-activated malate transporter 6 isoform X1 [Brassica rapa]	gi|567207453|ref|XM_006409241.1|	888	0	Eutrema salsugineum hypothetical protein (EUTSA_v10022649mg) mRNA, complete cds	Q9SHM1	775	0	Aluminum-activated malate transporter 6	.	.	.	.	pfam11744	ALMT	Aluminium activated malate transporter.	GO:0071423|malate transmembrane transport;	GO:0016021|integral component of membrane;GO:0009705|plant-type vacuole membrane;GO:0005774|vacuolar membrane;	GO:0015140|malate transmembrane transporter activity;	.	.
BjuA004031	3952	5305	6899	5004.69	119	42	54	73.2116	68.3592	6.09506	3.20825e-21	4.67797e-18	up	yes	BjuA004031	protein_coding	chrA01:7809375-7811006:-	gi|166798271|gb|ABY89681.1|	1635	0	anthocyanidin synthase 1 protein [Brassica rapa subsp. oleifera]	gi|166798270|gb|EU402414.1|	497	0	Brassica rapa subsp. campestris anthocyanidin synthase 1 protein (ANS1) mRNA, complete cds	Q96323	583	0	Leucoanthocyanidin dioxygenase	mlr6892	81.3	3e-16	COG3491	pfam14226	DIOX_N	non-haem dioxygenase in morphine synthesis N-terminal. This is the highly conserved N-terminal region of proteins with 2-oxoglutarate/Fe(II)-dependent dioxygenase activity.	GO:0009718|anthocyanin-containing compound biosynthetic process;GO:0010023|proanthocyanidin biosynthetic process;GO:0009753|response to jasmonic acid;GO:0009611|response to wounding;GO:0007033|vacuole organization;	.	GO:0051213|dioxygenase activity;GO:0031418|L-ascorbic acid binding;GO:0050589|leucocyanidin oxygenase activity;GO:0046872|metal ion binding;	K05277	E1.14.11.19; leucoanthocyanidin dioxygenase [EC:1.14.11.19]
BjuB045799	88	107	151	107.263	2	0	3	1.67215	64.1465	6.0033	4.54355e-14	2.89367e-11	up	yes	BjuB045799	protein_coding	chrB05:50192396-50198084:+	gi|565457881|ref|XP_006286940.1|	5431	0	hypothetical protein CARUB_v10000085mg [Capsella rubella]	gi|567175794|ref|XM_006400478.1|	2490	0	Eutrema salsugineum hypothetical protein (EUTSA_v10012502mg) mRNA, complete cds	Q8BKC5	684	0	Importin-5	.	.	.	.	pfam13646	HEAT_2	HEAT repeats. This family includes multiple HEAT repeats.	GO:0071230|cellular response to amino acid stimulus;GO:0006607|NLS-bearing protein import into nucleus;GO:0042307|positive regulation of protein import into nucleus;GO:0000059|protein import into nucleus, docking;GO:0000060|protein import into nucleus, translocation;GO:0006610|ribosomal protein import into nucleus;	GO:0005737|cytoplasm;GO:0005794|Golgi apparatus;GO:0043231|intracellular membrane-bounded organelle;GO:0016020|membrane;GO:0031965|nuclear membrane;GO:0034399|nuclear periphery;GO:0005654|nucleoplasm;GO:0005634|nucleus;	GO:0008139|nuclear localization sequence binding;GO:0044822|poly(A) RNA binding;GO:0008565|protein transporter activity;	.	.
BjuB012711	24	22	18	20.0659	1	0	0	0.327256	61.3155	5.93818	9.27982e-06	0.000657514	up	yes	BjuB012711	protein_coding	chrB05:17621237-17622936:-	gi|674928479|emb|CDY04974.1|	990	3e-134	BnaAnng01560D [Brassica napus]	gi|567170843|ref|XM_006398999.1|	461	0	Eutrema salsugineum hypothetical protein (EUTSA_v10014679mg) mRNA, complete cds	Q8GWC3	374	5e-131	PRA1 family protein A2	.	.	.	.	pfam03208	PRA1	PRA1 family protein. This family includes the PRA1 (Prenylated rab acceptor) protein which is a Rab guanine dissociation inhibitor (GDI) displacement factor. This family also includes the glutamate transporter EAAC1 interacting protein GTRAP3-18.	GO:0016192|vesicle-mediated transport;	GO:0005783|endoplasmic reticulum;GO:0010008|endosome membrane;GO:0016021|integral component of membrane;	.	.	.
BjuB048892	100	91	60	78.8741	4	0	0	1.30902	60.2541	5.91299	0.000385581	0.0129134	up	yes	BjuB048892	protein_coding	chrB02:64095764-64095988:+	gi|674940728|emb|CDX92830.1|	259	7e-28	BnaC07g40880D [Brassica napus]	.	.	.	.	.	.	.	.	.	.	.	.	pfam09819	ABC_cobalt	ABC-type cobalt transport system, permease component. Members of this family of prokaryotic proteins include various hypothetical proteins as well as ABC-type cobalt transport systems.	.	.	.	.	.
BjuB039958	524	2126	230	889.624	9	1	34	14.8583	59.8738	5.90385	0.000759614	0.0213865	up	yes	BjuB039958	protein_coding	chrB07:15420106-15420802:-	gi|688954978|ref|NP_001288919.1|	491	7e-61	light-regulated protein-like [Brassica rapa]	gi|567142058|ref|XM_006395466.1|	247	8e-126	Eutrema salsugineum hypothetical protein (EUTSA_v10005093mg) mRNA, complete cds	Q03200	83.6	1e-19	Light-regulated protein	.	.	.	.	pfam07207	Lir1	Light regulated protein Lir1. This family consists of several plant specific light regulated Lir1 proteins. Lir1 mRNA accumulates in the light, reaching maximum and minimum steady-state levels at the end of the light and dark period, respectively. Plants germinated in the dark have very low levels of lir1 mRNA, whereas plants germinated in continuous light express lir1 at an intermediate but cons…	.	GO:0009507|chloroplast;	.	.	.
BjuB043669	86	110	52	77.6106	4	0	0	1.30902	59.2889	5.88969	0.000390411	0.0130381	up	yes	BjuB043669	protein_coding	chrB03:4939282-4942297:-	gi|674935941|emb|CDX97398.1|	749	3e-90	BnaC08g12630D [Brassica napus]	.	.	.	.	.	.	.	.	.	.	.	.	pfam02592	DUF165	Uncharacterized ACR, YhhQ family COG1738.	.	.	.	.	.
BjuB010295	57	62	66	57.6461	3	0	0	0.981768	58.7166	5.8757	0.000667685	0.0195638	up	yes	BjuB010295	protein_coding	chrB08:60629465-60632055:-	gi|685271069|ref|XP_009126572.1|	227	4e-20	PREDICTED: lysosomal Pro-X carboxypeptidase [Brassica rapa]	gi|567205230|ref|XM_006408634.1|	118	3e-54	Eutrema salsugineum hypothetical protein (EUTSA_v10002179mg) mRNA, partial cds	.	.	.	.	.	.	.	.	pfam10324	7TM_GPCR_Srw	Serpentine type 7TM GPCR chemoreceptor Srw. Chemoreception is mediated in Caenorhabditis elegans by members of the seven-transmembrane G-protein-coupled receptor class (7TM GPCRs) of proteins which are of the serpentine type. Srw is a solo family amongst the superfamilies of chemoreceptors. Chemoperception is one of the central senses of soil nematodes like C. elegans which are otherwise 'blind' …	.	.	.	.	.
BjuB026703	2	37	22	18.5651	1	0	0	0.327256	56.7297	5.82603	2.92841e-05	0.00166589	up	yes	BjuB026703	protein_coding	chrB01:7156148-7158016:+	gi|685267266|ref|XP_009123575.1|	1081	1e-135	PREDICTED: uncharacterized protein LOC103848416 [Brassica rapa]	.	.	.	.	O04244	79	1e-14	Uncharacterized protein At4g02000	.	.	.	.	pfam14111	DUF4283	Domain of unknown function (DUF4283). This domain family is found in plants, and is approximately 100 amino acids in length. Considering the very diverse range of other domains it is associated with it is possible that this domain is a binding/guiding region. There are two highly conserved tryptophan residues.	GO:0009873|ethylene-activated signaling pathway;GO:0009834|plant-type secondary cell wall biogenesis;GO:0006351|transcription, DNA-templated;	GO:0005634|nucleus;	GO:0003677|DNA binding;GO:0003700|transcription factor activity, sequence-specific DNA binding;	.	.
BjuA047199	2511	2281	2759	2357.61	63	17	47	43.0164	54.8072	5.77629	3.6619e-22	5.96761e-19	up	yes	BjuA047199	protein_coding	chrA10:14310140-14313158:+	gi|685376986|ref|XP_009121408.1|	1025	5e-139	PREDICTED: glutathione S-transferase F12-like [Brassica rapa]	gi|567174838|ref|XM_006400189.1|	426	0	Eutrema salsugineum hypothetical protein (EUTSA_v10014654mg) mRNA, complete cds	Q9FE46	337	8e-116	Glutathione S-transferase F12	VCA0584	69.7	9e-14	COG0625	pfam02798	GST_N	Glutathione S-transferase, N-terminal domain. Function: conjugation of reduced glutathione to a variety of targets. Also included in the alignment, but are not GSTs: * S-crystallins from squid. Similarity to GST previously noted. * Eukaryotic elongation factors 1-gamma. Not known to have GST activity; similarity not previously recognized. * HSP26 family of stress-related proteins. including auxin…	GO:0046283|anthocyanin-containing compound metabolic process;GO:0006749|glutathione metabolic process;GO:1900384|regulation of flavonol biosynthetic process;GO:0009636|response to toxic substance;GO:0009407|toxin catabolic process;	GO:0005737|cytoplasm;GO:0005829|cytosol;GO:0005634|nucleus;GO:0009705|plant-type vacuole membrane;	GO:0043169|cation binding;GO:0004364|glutathione transferase activity;	K00799	GST, gst; glutathione S-transferase [EC:2.5.1.18]
BjuA001448	28	0	89	36.1401	1	0	1	0.666469	54.2263	5.76092	1.82886e-08	3.30077e-06	up	yes	BjuA001448	protein_coding	chrA09:47641589-47642877:+	gi|685365492|ref|XP_009116855.1|	1035	5e-139	PREDICTED: uncharacterized protein LOC103842007 [Brassica rapa]	gi|567182574|ref|XM_006402371.1|	568	0	Eutrema salsugineum hypothetical protein (EUTSA_v10006166mg) mRNA, complete cds	.	.	.	.	.	.	.	.	pfam13301	DUF4079	Protein of unknown function (DUF4079). This is an uncharacterized family of proteins.	.	.	.	.	.
BjuA000218	1	0	57	17.5479	1	0	0	0.327256	53.6215	5.74474	0.000101022	0.00445299	up	yes	BjuA000218	protein_coding	chrA06:21504003-21506820:+	gi|674945310|emb|CDX88110.1|	521	7e-64	BnaA06g27010D [Brassica napus]	gi|289629341|gb|AC240082.1|	214	3e-107	Brassica oleracea clone BOT01-16N14, complete sequence	Q9FLU7	192	2e-58	Putative F-box protein PP2-B12	CC0200	51.2	8e-07	COG3491	pfam03171	2OG-FeII_Oxy	2OG-Fe(II) oxygenase superfamily. This family contains members of the 2-oxoglutarate (2OG) and Fe(II)-dependent oxygenase superfamily. This family includes the C-terminal of prolyl 4-hydroxylase alpha subunit. The holoenzyme has the activity EC:1.14.11.2 catalyzing the reaction: Procollagen L-proline + 2-oxoglutarate + O2 <=> procollagen trans- 4-hydroxy-L-proline + succinate + CO2. The full enzy…	.	.	GO:0030246|carbohydrate binding;	.	.
BjuB016363	46	7	174	69.896	2	0	2	1.33294	52.4375	5.71253	3.65191e-14	2.38053e-11	up	yes	BjuB016363	protein_coding	chrB08:20360454-20361778:-	gi|674954022|emb|CDX79724.1|	1063	1e-142	BnaC03g20600D [Brassica napus]	gi|297827228|ref|XM_002881451.1|	492	0	Arabidopsis lyrata subsp. lyrata hypothetical protein, mRNA	Q9ZUU4	351	2e-119	RNA-binding protein CP29B, chloroplastic	.	.	.	.	pfam00076	RRM_1	RNA recognition motif. (a.k.a. RRM, RBD, or RNP domain). The RRM motif is probably diagnostic of an RNA binding protein. RRMs are found in a variety of RNA binding proteins, including various hnRNP proteins, proteins implicated in regulation of alternative splicing, and protein components of snRNPs. The motif also appears in a few single stranded DNA binding proteins. The RRM structure consists o…	GO:0045087|innate immune response;GO:0006397|mRNA processing;GO:0009737|response to abscisic acid;GO:0009409|response to cold;	GO:0009507|chloroplast;GO:0009941|chloroplast envelope;GO:0009570|chloroplast stroma;GO:0009534|chloroplast thylakoid;GO:0009535|chloroplast thylakoid membrane;GO:0030529|ribonucleoprotein complex;GO:0010319|stromule;GO:0009579|thylakoid;	GO:0000166|nucleotide binding;GO:0008266|poly(U) RNA binding;	K11294	NCL, NSR1; nucleolin
BjuB035526	23	14	26	19.7174	0	1	0	0.379778	51.9183	5.69817	1.11929e-05	0.00076194	up	yes	BjuB035526	protein_coding	chrB02:42534172-42534465:+	gi|685376116|ref|XP_009121029.1|	462	1e-57	PREDICTED: auxin-induced protein 15A-like [Brassica rapa]	gi|297797865|ref|XM_002866771.1|	86	2e-36	Arabidopsis lyrata subsp. lyrata hypothetical protein, mRNA	P33080	111	4e-31	Auxin-induced protein X10A	.	.	.	.	pfam02519	Auxin_inducible	Auxin responsive protein. This family consists of the protein products of the ARG7 auxin responsive genes family none of which have any identified functional role.	GO:0009734|auxin-activated signaling pathway;	.	.	K14488	SAUR; SAUR family protein
BjuO004314	990	78	9397	3189.48	39	70	66	61.7355	51.6636	5.69108	1.1116e-30	3.84946e-27	up	yes	BjuO004314	protein_coding	chrContig2578:26459-30113:+	gi|297787439|gb|ADI52861.1|	1403	0	chloroplast beta-carbonic anhydrase [Brassica napus]	gi|297787438|gb|GQ356780.1|	981	0	Brassica napus chloroplast beta-carbonic anhydrase mRNA, complete cds; nuclear gene for chloroplast product	P27140	522	0	Beta carbonic anhydrase 1, chloroplastic	BMEI0222	139	6e-38	COG0288	pfam00484	Pro_CA	Carbonic anhydrase. This family includes carbonic anhydrases as well as a family of non-functional homologues related to YbcF.	GO:0015976|carbon utilization;GO:0042742|defense response to bacterium;GO:0009817|defense response to fungus, incompatible interaction;GO:2000122|negative regulation of stomatal complex development;GO:0015979|photosynthesis;GO:0010119|regulation of stomatal movement;GO:0010037|response to carbon dioxide;GO:0009409|response to cold;	GO:0048046|apoplast;GO:0009507|chloroplast;GO:0009941|chloroplast envelope;GO:0009570|chloroplast stroma;GO:0009535|chloroplast thylakoid membrane;GO:0016020|membrane;GO:0005886|plasma membrane;GO:0010319|stromule;GO:0009579|thylakoid;	GO:0004089|carbonate dehydratase activity;GO:0008270|zinc ion binding;	K01673	cynT, can; carbonic anhydrase [EC:4.2.1.1]
BjuA009912	3573	3877	4998	3870.66	107	51	62	75.4163	51.3239	5.68156	7.08936e-38	3.92807e-34	up	yes	BjuA009912	protein_coding	chrA03:9055731-9057704:-	gi|674948850|emb|CDX84829.1|	2415	0	BnaA03g14010D [Brassica napus]	gi|157890961|dbj|AB300317.1|	1208	0	Brassica rapa BcCyp450 mRNA for cinnamate-4-hydroxylase, complete cds	P92994	904	0	Trans-cinnamate 4-monooxygenase	VNG0422G	68.9	1e-11	COG2124	pfam00067	p450	Cytochrome P450. Cytochrome P450s are haem-thiolate proteins involved in the oxidative degradation of various compounds. They are particularly well known for their role in the degradation of environmental toxins and mutagens. They can be divided into 4 classes, according to the method by which electrons from NAD(P)H are delivered to the catalytic site. Sequence conservation is relatively low with…	GO:0032502|developmental process;GO:0040007|growth;GO:0009808|lignin metabolic process;GO:0009698|phenylpropanoid metabolic process;GO:0009555|pollen development;GO:0080167|response to karrikin;GO:0006744|ubiquinone biosynthetic process;	GO:0005783|endoplasmic reticulum;GO:0005794|Golgi apparatus;GO:0016021|integral component of membrane;GO:0016020|membrane;GO:0009505|plant-type cell wall;GO:0005886|plasma membrane;GO:0009506|plasmodesma;GO:0005774|vacuolar membrane;	GO:0020037|heme binding;GO:0042802|identical protein binding;GO:0005506|iron ion binding;GO:0016710|trans-cinnamate 4-monooxygenase activity;	K00487	CYP73A; trans-cinnamate 4-monooxygenase [EC:1.14.13.11]
BjuB001456	11	42	1	16.7188	0	0	1	0.339213	49.2869	5.62313	0.000127594	0.00532759	up	yes	BjuB001456	protein_coding	chrB02:22896489-22898757:+	gi|685373818|ref|XP_009120246.1|	2437	0	PREDICTED: cytochrome P450 81F1 [Brassica rapa]	gi|567178184|ref|XM_006401165.1|	1023	0	Eutrema salsugineum hypothetical protein (EUTSA_v10013359mg) mRNA, complete cds	O65790	686	0	Cytochrome P450 81F1	all3746	120	9e-29	COG2124	pfam00067	p450	Cytochrome P450. Cytochrome P450s are haem-thiolate proteins involved in the oxidative degradation of various compounds. They are particularly well known for their role in the degradation of environmental toxins and mutagens. They can be divided into 4 classes, according to the method by which electrons from NAD(P)H are delivered to the catalytic site. Sequence conservation is relatively low with…	GO:0098542|defense response to other organism;GO:0042343|indole glucosinolate metabolic process;GO:0044550|secondary metabolite biosynthetic process;	GO:0005783|endoplasmic reticulum;GO:0016021|integral component of membrane;GO:0016020|membrane;	GO:0020037|heme binding;GO:0005506|iron ion binding;GO:0004497|monooxygenase activity;GO:0016709|oxidoreductase activity, acting on paired donors, with incorporation or reduction of molecular oxygen, NAD(P)H as one donor, and incorporation of one atom of oxygen;	K00517	E1.14.-.-
BjuA027445	341	348	189	275.717	12	1	4	5.6637	48.6814	5.6053	7.29628e-08	1.09857e-05	up	yes	BjuA027445	protein_coding	chrA07:30913114-30915887:-	gi|674962689|emb|CDX70692.1|	290	3e-28	BnaC03g07760D [Brassica napus]	gi|392931128|gb|JN379103.1|	168	7e-82	Brassica rapa subsp. oleifera myb-like transcription factor 2 (MYBL2-1) mRNA, complete cds	Q9FFE3	98.2	7e-23	Pentatricopeptide repeat-containing protein At5g16420, mitochondrial	.	.	.	.	pfam13041	PPR_2	PPR repeat family. This repeat has no known function. It is about 35 amino acids long and is found in up to 18 copies in some proteins. The family appears to be greatly expanded in plants and fungi. The repeat has been called PPR.	.	GO:0005739|mitochondrion;	.	.	.
BjuA043959	7	7	38	15.9225	1	0	0	0.327256	48.6545	5.6045	0.000167373	0.00660056	up	yes	BjuA043959	protein_coding	chrA08:25918752-25919483:-	gi|685351469|ref|XP_009111163.1|	1002	5e-135	PREDICTED: protein FANTASTIC FOUR 2-like [Brassica rapa]	gi|119638312|gb|DQ989341.1|	404	0	Brassica juncea clone PBCESTJU3 SSR marker sequence	Q8GXU9	249	1e-80	Protein FANTASTIC FOUR 2	.	.	.	.	pfam11250	DUF3049	Protein of unknown function (DUF3049). This eukaryotic family of proteins has no known function.	GO:0010075|regulation of meristem growth;	.	.	.	.
BjuA043933	1219	1170	1677	1265.57	42	8	28	26.2809	48.1556	5.58963	8.90135e-17	8.96738e-14	up	yes	BjuA043933	protein_coding	chrA08:25825954-25827378:+	gi|685351391|ref|XP_009111134.1|	2407	0	PREDICTED: coumaroyl-CoA:anthocyanidin 3-O-glucoside-6''-O-coumaroyltransferase 1 [Brassica rapa]	gi|567155971|ref|XM_006418166.1|	809	0	Eutrema salsugineum hypothetical protein (EUTSA_v10007549mg) mRNA, complete cds	Q9ZWB4	777	0	Coumaroyl-CoA:anthocyanidin 3-O-glucoside-6''-O-coumaroyltransferase 1	.	.	.	.	pfam02458	Transferase	Transferase family. This family includes a number of transferase enzymes. These include anthranilate N-hydroxycinnamoyl/benzoyltransferase that catalyses the first committed reaction of phytoalexin biosynthesis. Deacetylvindoline 4-O-acetyltransferase EC:2.3.1.107 catalyses the last step in vindoline biosynthesis is also a member of this family. The motif HXXXD is probably part of the active site…	.	.	GO:0016747|transferase activity, transferring acyl groups other than amino-acyl groups;	.	.
BjuB005739	50	98	111	79.8788	3	0	2	1.66019	48.1142	5.58839	3.0471e-13	1.65523e-10	up	yes	BjuB005739	protein_coding	chrB05:18169375-18171294:-	gi|685268988|ref|XP_009125530.1|	790	7e-98	PREDICTED: uncharacterized protein LOC103850526 [Brassica rapa]	.	.	.	.	.	.	.	.	.	.	.	.	pfam06432	GPI2	Phosphatidylinositol N-acetylglucosaminyltransferase. Glycosylphosphatidylinositol (GPI) represents an important anchoring molecule for cell surface proteins. The first step in its synthesis is the transfer of N-acetylglucosamine (GlcNAc) from UDP-N-acetylglucosamine to phosphatidylinositol (PI). This step involves products of three or four genes in both yeast (GPI1, GPI2 and GPI3) and mammals (G…	.	.	.	.	.
BjuB008270	235	406	753	428.683	16	2	10	9.38778	45.6639	5.51298	3.3862e-09	7.475e-07	up	yes	BjuB008270	protein_coding	chrB07:17883450-17886494:-	gi|297818626|ref|XP_002877196.1|	1210	4e-158	hypothetical protein ARALYDRAFT_905267 [Arabidopsis lyrata subsp. lyrata]	gi|567141157|ref|XM_006395211.1|	484	0	Eutrema salsugineum hypothetical protein (EUTSA_v10004202mg) mRNA, complete cds	Q9LJB4	229	2e-66	Malonyl-CoA:anthocyanidin 5-O-glucoside-6''-O-malonyltransferase	.	.	.	.	pfam02458	Transferase	Transferase family. This family includes a number of transferase enzymes. These include anthranilate N-hydroxycinnamoyl/benzoyltransferase that catalyses the first committed reaction of phytoalexin biosynthesis. Deacetylvindoline 4-O-acetyltransferase EC:2.3.1.107 catalyses the last step in vindoline biosynthesis is also a member of this family. The motif HXXXD is probably part of the active site…	GO:0009718|anthocyanin-containing compound biosynthetic process;	.	GO:0050736|O-malonyltransferase activity;	.	.
BjuB035464	2631	1833	2195	2090.6	37	33	65	46.69	44.7761	5.48466	1.68714e-33	6.67722e-30	up	yes	BjuB035464	protein_coding	chrB02:43014785-43017827:-	gi|685376986|ref|XP_009121408.1|	977	8e-132	PREDICTED: glutathione S-transferase F12-like [Brassica rapa]	gi|567174838|ref|XM_006400189.1|	402	0	Eutrema salsugineum hypothetical protein (EUTSA_v10014654mg) mRNA, complete cds	Q9FE46	327	8e-112	Glutathione S-transferase F12	VCA0584	75.1	2e-15	COG0625	pfam02798	GST_N	Glutathione S-transferase, N-terminal domain. Function: conjugation of reduced glutathione to a variety of targets. Also included in the alignment, but are not GSTs: * S-crystallins from squid. Similarity to GST previously noted. * Eukaryotic elongation factors 1-gamma. Not known to have GST activity; similarity not previously recognized. * HSP26 family of stress-related proteins. including auxin…	GO:0046283|anthocyanin-containing compound metabolic process;GO:0006749|glutathione metabolic process;GO:1900384|regulation of flavonol biosynthetic process;GO:0009636|response to toxic substance;GO:0009407|toxin catabolic process;	GO:0005737|cytoplasm;GO:0005829|cytosol;GO:0005634|nucleus;GO:0009705|plant-type vacuole membrane;	GO:0043169|cation binding;GO:0004364|glutathione transferase activity;	K00799	GST, gst; glutathione S-transferase [EC:2.5.1.18]
BjuB010412	9	30	16	16.937	0	1	0	0.379778	44.5971	5.47888	5.85931e-05	0.00289924	up	yes	BjuB010412	protein_coding	chrB05:24592746-24593789:-	gi|674950450|emb|CDX83096.1|	1578	0	BnaA01g20960D [Brassica napus]	gi|565466925|ref|XM_006291281.1|	434	0	Capsella rubella hypothetical protein (CARUB_v10017473mg) mRNA, complete cds	Q9SY57	271	2e-85	Protein PHLOEM PROTEIN 2-LIKE A10	.	.	.	.	pfam13266	DUF4057	Protein of unknown function (DUF4057). This family of proteins is functionally uncharacterized. This family of proteins is found in eukaryotes. Proteins in this family are typically between 279 and 322 amino acids in length.	.	GO:0016021|integral component of membrane;	GO:0030246|carbohydrate binding;	.	.
BjuA028394	2856	3503	5212	3584.45	134	21	86	81	44.2525	5.46769	2.56613e-12	1.19482e-09	up	yes	BjuA028394	protein_coding	chrA08:12436333-12437694:+	gi|674905903|emb|CDY27124.1|	2422	0	BnaA08g07620D [Brassica napus]	gi|591401943|gb|KJ138759.1|	582	0	Arabidopsis thaliana glycosyltransferase (AT4G14090) mRNA, partial cds	Q0WW21	749	0	UDP-glycosyltransferase 75C1	.	.	.	.	pfam00201	UDPGT	UDP-glucoronosyl and UDP-glucosyl transferase.	GO:0009718|anthocyanin-containing compound biosynthetic process;GO:0009813|flavonoid biosynthetic process;GO:0052696|flavonoid glucuronidation;GO:0009698|phenylpropanoid metabolic process;	GO:0043231|intracellular membrane-bounded organelle;	GO:0080018|anthocyanin 5-O-glucosyltransferase activity;GO:0080043|quercetin 3-O-glucosyltransferase activity;GO:0080044|quercetin 7-O-glucosyltransferase activity;GO:0035251|UDP-glucosyltransferase activity;	K12338	UGT75C1; anthocyanidin 3-O-glucoside 5-O-glucosyltransferase [EC:2.4.1.298]
BjuO011591	2368	3009	4204	2968.32	120	18	63	67.4772	43.9901	5.45911	2.6537e-12	1.2253e-09	up	yes	BjuO011591	protein_coding	chrSuper_scaffold_182_2_916190:223578-224939:+	gi|674920842|emb|CDY12370.1|	1984	0	BnaC08g08350D [Brassica napus]	gi|567222355|ref|XM_006414744.1|	673	0	Eutrema salsugineum hypothetical protein (EUTSA_v10025167mg) mRNA, complete cds	Q0WW21	659	0	UDP-glycosyltransferase 75C1	.	.	.	.	pfam00201	UDPGT	UDP-glucoronosyl and UDP-glucosyl transferase.	GO:0009718|anthocyanin-containing compound biosynthetic process;GO:0009813|flavonoid biosynthetic process;GO:0052696|flavonoid glucuronidation;GO:0009698|phenylpropanoid metabolic process;	GO:0043231|intracellular membrane-bounded organelle;	GO:0080018|anthocyanin 5-O-glucosyltransferase activity;GO:0080043|quercetin 3-O-glucosyltransferase activity;GO:0080044|quercetin 7-O-glucosyltransferase activity;GO:0035251|UDP-glucosyltransferase activity;	K12338	UGT75C1; anthocyanidin 3-O-glucoside 5-O-glucosyltransferase [EC:2.4.1.298]
BjuB049035	404	482	563	450.289	20	4	7	10.4387	43.1364	5.43084	4.34371e-12	1.86571e-09	up	yes	BjuB049035	protein_coding	chrB02:66094645-66096696:-	gi|685295049|ref|XP_009138414.1|	2550	0	PREDICTED: cytochrome P450 84A1-like [Brassica rapa]	gi|10197653|gb|AF214009.1|AF214009	1376	0	Brassica napus cytochrome p450-dependent monooxygenase (BNF5H3) mRNA, partial cds	Q42600	927	0	Cytochrome P450 84A1	BH0579	102	1e-22	COG2124	pfam00067	p450	Cytochrome P450. Cytochrome P450s are haem-thiolate proteins involved in the oxidative degradation of various compounds. They are particularly well known for their role in the degradation of environmental toxins and mutagens. They can be divided into 4 classes, according to the method by which electrons from NAD(P)H are delivered to the catalytic site. Sequence conservation is relatively low with…	GO:0009809|lignin biosynthetic process;GO:0009699|phenylpropanoid biosynthetic process;GO:0010224|response to UV-B;	GO:0005783|endoplasmic reticulum;GO:0016021|integral component of membrane;GO:0016020|membrane;	GO:0020037|heme binding;GO:0005506|iron ion binding;GO:0004497|monooxygenase activity;GO:0016709|oxidoreductase activity, acting on paired donors, with incorporation or reduction of molecular oxygen, NAD(P)H as one donor, and incorporation of one atom of oxygen;	K09755	CYP84A, F5H; ferulate-5-hydroxylase [EC:1.14.-.-]
BjuA018470	53	239	6	92.059	1	3	2	2.14502	42.9176	5.4235	4.76252e-17	4.97891e-14	up	yes	BjuA018470	protein_coding	chrA05:7050650-7051238:+	gi|685306197|ref|XP_009143828.1|	399	9e-48	PREDICTED: auxin-repressed 12.5 kDa protein [Brassica rapa]	gi|77817391|gb|DQ244715.1|	308	8e-160	Zea mays clone 10253 mRNA sequence	Q05349	84.3	2e-20	Auxin-repressed 12.5 kDa protein	.	.	.	.	pfam05564	Auxin_repressed	Dormancy/auxin associated protein. This family contains several plant dormancy-associated and auxin-repressed proteins the function of which are poorly understood.	GO:0009734|auxin-activated signaling pathway;	.	.	.	.
BjuA037267	184	713	82	302.557	11	2	10	7.7515	39.032	5.28659	1.21947e-11	4.69223e-09	up	yes	BjuA037267	protein_coding	chrA09:55338658-55341757:-	gi|674900433|emb|CDY32456.1|	961	3e-128	BnaA09g51400D [Brassica napus]	gi|567156419|ref|XM_006418290.1|	278	8e-143	Eutrema salsugineum hypothetical protein (EUTSA_v10008396mg) mRNA, complete cds	Q9FE22	251	4e-81	Transcription factor HFR1	.	.	.	.	pfam00010	HLH	Helix-loop-helix DNA-binding domain.	GO:0009738|abscisic acid-activated signaling pathway;GO:0009785|blue light signaling pathway;GO:0009585|red, far-red light phototransduction;GO:0010218|response to far red light;GO:0009642|response to light intensity;GO:0006351|transcription, DNA-templated;	GO:0005829|cytosol;GO:0005634|nucleus;	GO:0003677|DNA binding;GO:0003712|transcription cofactor activity;GO:0003700|transcription factor activity, sequence-specific DNA binding;	.	.
BjuO000976	6	1	34	12.5579	1	0	0	0.327256	38.3733	5.26203	0.00135978	0.0325313	up	yes	BjuO000976	protein_coding	chrContig118_1274036_2398663_875207_991546_26974_116340:35184-36893:+	gi|685278954|ref|XP_009130413.1|	2017	0	PREDICTED: two-component response regulator ARR18 isoform X1 [Brassica rapa]	gi|186509739|ref|NM_001125095.1|	639	0	Arabidopsis thaliana myb family transcription factor mRNA, complete cds	Q9SAK5	182	5e-52	Myb family transcription factor APL	.	.	.	.	pfam14379	Myb_CC_LHEQLE	MYB-CC type transfactor, LHEQLE motif. This family is found towards the C-terminus of Myb-CC type transcription factors, and carries a highly conserved LHEQLE sequence motif.	GO:0009908|flower development;GO:0010088|phloem development;GO:0045893|positive regulation of transcription, DNA-templated;GO:0006355|regulation of transcription, DNA-templated;GO:0006351|transcription, DNA-templated;GO:0010089|xylem development;	GO:0005634|nucleus;	GO:0003677|DNA binding;GO:0003700|transcription factor activity, sequence-specific DNA binding;	.	.
BjuO010732	19	23	3	14.1863	0	1	0	0.379778	37.3541	5.22319	0.00035582	0.0121101	up	yes	BjuO010732	protein_coding	chrSuper_scaffold_144_1249783_3420924:81734-83015:-	gi|734704712|gb|AJA32889.1|	1166	2e-158	WRKY transcription factor [Brassica oleracea var. capitata]	gi|567146533|ref|XM_006415477.1|	513	0	Eutrema salsugineum hypothetical protein (EUTSA_v10009672mg) mRNA, complete cds	Q93WV4	339	5e-115	Probable WRKY transcription factor 71	.	.	.	.	pfam03106	WRKY	WRKY DNA -binding domain.	GO:0006351|transcription, DNA-templated;	GO:0005634|nucleus;	GO:0043565|sequence-specific DNA binding;GO:0003700|transcription factor activity, sequence-specific DNA binding;	.	.
BjuA042032	13	25	1	12.2071	1	0	0	0.327256	37.3014	5.22116	0.0012248	0.0301008	up	yes	BjuA042032	protein_coding	chrA03:11861895-11862125:+	gi|685284598|ref|XP_009133203.1|	168	4e-14	PREDICTED: uncharacterized protein LOC103857733 [Brassica rapa]	gi|199579988|gb|AC189307.2|	94	5e-41	Brassica rapa subsp. pekinensis clone KBrB033O04, complete sequence	.	.	.	.	.	.	.	.	pfam07622	DUF1583	Protein of unknown function (DUF1583). Most of these Rhodopirellula baltica hypothetical proteins also match pfam07619.	.	.	.	.	.
BjuB004115	496	318	361	369.786	14	3	14	10.4699	35.319	5.14237	6.02615e-15	4.63746e-12	up	yes	BjuB004115	protein_coding	chrB08:58200544-58203308:-	gi|311223162|gb|ADP76654.1|	2158	0	TT8 [Brassica oleracea var. botrytis]	gi|326681536|gb|HQ337791.1|	1255	0	Brassica rapa subsp. rapa cultivar Tsuda transparent testa 8 (TT8) mRNA, complete cds	Q9FT81	691	0	Transcription factor TT8	.	.	.	.	pfam14215	bHLH-MYC_N	bHLH-MYC and R2R3-MYB transcription factors N-terminal. This is the N-terminal region of a family of MYB and MYC transcription factors. The DNA-binding HLH domain is further downstream, pfam00010. Members of the MYB and MYC family regulate the biosynthesis of phenylpropanoids in several plant species (DOI:10.1007/s11295-009-0232-y).	GO:0009813|flavonoid biosynthetic process;GO:0009962|regulation of flavonoid biosynthetic process;GO:2000029|regulation of proanthocyanidin biosynthetic process;GO:0010214|seed coat development;GO:0048316|seed development;GO:0006351|transcription, DNA-templated;GO:0010026|trichome differentiation;	GO:0005634|nucleus;	GO:0003700|transcription factor activity, sequence-specific DNA binding;GO:0000976|transcription regulatory region sequence-specific DNA binding;	.	.
BjuB033656	1142	1439	2080	1443.7	69	9	44	40.924	35.2776	5.14068	2.69728e-11	9.96339e-09	up	yes	BjuB033656	protein_coding	chrB03:263535-264947:-	gi|674946938|emb|CDX86660.1|	2215	0	BnaC08g00430D [Brassica napus]	gi|567155971|ref|XM_006418166.1|	803	0	Eutrema salsugineum hypothetical protein (EUTSA_v10007549mg) mRNA, complete cds	Q9ZWB4	779	0	Coumaroyl-CoA:anthocyanidin 3-O-glucoside-6''-O-coumaroyltransferase 1	.	.	.	.	pfam02458	Transferase	Transferase family. This family includes a number of transferase enzymes. These include anthranilate N-hydroxycinnamoyl/benzoyltransferase that catalyses the first committed reaction of phytoalexin biosynthesis. Deacetylvindoline 4-O-acetyltransferase EC:2.3.1.107 catalyses the last step in vindoline biosynthesis is also a member of this family. The motif HXXXD is probably part of the active site…	.	.	GO:0016747|transferase activity, transferring acyl groups other than amino-acyl groups;	.	.
BjuB041307	8	18	10	11.1426	1	0	0	0.327256	34.0485	5.08952	0.00225563	0.046687	up	yes	BjuB041307	protein_coding	chrB08:29853549-29856729:-	gi|674894299|emb|CDY38521.1|	1084	3e-144	BnaC03g26760D [Brassica napus]	gi|297822172|ref|XM_002878923.1|	321	1e-166	Arabidopsis lyrata subsp. lyrata UDP-glucoronosyl/UDP-glucosyl transferase family protein, mRNA	O48715	339	4e-113	UDP-glycosyltransferase 76D1	.	.	.	.	pfam07218	RAP1	Rhoptry-associated protein 1 (RAP-1). This family consists of several rhoptry-associated protein 1 (RAP-1) sequences which appear to be specific to Plasmodium falciparum.	GO:0009813|flavonoid biosynthetic process;GO:0052696|flavonoid glucuronidation;	GO:0043231|intracellular membrane-bounded organelle;	GO:0080043|quercetin 3-O-glucosyltransferase activity;GO:0080044|quercetin 7-O-glucosyltransferase activity;	.	.
BjuB005364	262	153	334	234.062	3	6	11	6.99178	33.4767	5.06509	8.18711e-15	6.13016e-12	up	yes	BjuB005364	protein_coding	chrB05:52040063-52042401:-	gi|685262436|ref|XP_009150639.1|	2745	0	PREDICTED: probable pectinesterase/pectinesterase inhibitor 33 [Brassica rapa]	gi|567189418|ref|XM_006404325.1|	1072	0	Eutrema salsugineum hypothetical protein (EUTSA_v10010228mg) mRNA, complete cds	Q9STY3	1024	0	Probable pectinesterase/pectinesterase inhibitor 33	CAC3373	133	1e-33	COG4677	pfam01095	Pectinesterase	Pectinesterase.	GO:0042545|cell wall modification;GO:0045490|pectin catabolic process;	GO:0071944|cell periphery;GO:0005618|cell wall;GO:0005576|extracellular region;	GO:0045330|aspartyl esterase activity;GO:0030599|pectinesterase activity;GO:0046910|pectinesterase inhibitor activity;	K01051	E3.1.1.11; pectinesterase [EC:3.1.1.11]
BjuB007684	4	21	11	11.0351	0	0	1	0.339213	32.5314	5.02376	0.00233544	0.0479111	up	yes	BjuB007684	protein_coding	chrB07:11468553-11472435:-	gi|685321079|ref|XP_009150554.1|	947	3e-121	PREDICTED: ethylene-responsive transcription factor ABR1 [Brassica rapa]	gi|385277265|gb|JQ713825.1|	666	0	Brassica juncea ethylene-responsive transcription factor ABR1 mRNA, complete cds	Q9FGF8	361	2e-119	Ethylene-responsive transcription factor ABR1	.	.	.	.	pfam00847	AP2	AP2 domain. This 60 amino acid residue domain can bind to DNA and is found in transcription factor proteins.	GO:0009738|abscisic acid-activated signaling pathway;GO:0050832|defense response to fungus;GO:0009873|ethylene-activated signaling pathway;GO:0009788|negative regulation of abscisic acid-activated signaling pathway;GO:0009737|response to abscisic acid;GO:0009749|response to glucose;GO:0006970|response to osmotic stress;GO:0006351|transcription, DNA-templated;	GO:0005634|nucleus;	GO:0003677|DNA binding;GO:0003700|transcription factor activity, sequence-specific DNA binding;	.	.
BjuA019298	10	29	0	12.1304	0	1	0	0.379778	31.9407	4.99732	0.00154768	0.0355826	up	yes	BjuA019298	protein_coding	chrA05:15147804-15148163:+	gi|674912278|emb|CDY20875.1|	375	9e-45	BnaC05g26170D [Brassica napus]	gi|297815543|ref|XM_002875609.1|	66	2e-25	Arabidopsis lyrata subsp. lyrata hypothetical protein, mRNA	.	.	.	.	.	.	.	.	pfam15351	JCAD	Junctional protein associated with coronary artery disease. JCAD is a component of VE-cadherin-based cell-cell junctions in endothelial cells. The cell-cell or adherens junction is an adhesion complex that plays a crucial role in the organisation and function of epithelial and endothelial cellular sheets. These junctions join the actin cytoskeleton to the plasma membrane to form adhesive contacts…	.	.	.	.	.
BjuB004134	184	338	168	214.426	2	0	18	6.76035	31.7182	4.98724	0.000318002	0.0110678	up	yes	BjuB004134	protein_coding	chrB07:25284574-25286102:+	gi|685384685|ref|XP_009124448.1|	1900	0	PREDICTED: zinc finger protein CONSTANS-LIKE 15-like [Brassica rapa]	gi|567147110|ref|XM_006415641.1|	259	5e-132	Eutrema salsugineum hypothetical protein (EUTSA_v10007673mg) mRNA, complete cds	Q9C7E8	469	1e-161	Zinc finger protein CONSTANS-LIKE 15	.	.	.	.	pfam06203	CCT	CCT motif. This short motif is found in a number of plant proteins. It is rich in basic amino acids and has been called a CCT motif after Co, Col and Toc1. The CCT motif is about 45 amino acids long and contains a putative nuclear localisation signal within the second half of the CCT motif. Toc1 mutants have been identified in this region.	GO:0006355|regulation of transcription, DNA-templated;	GO:0005634|nucleus;	GO:0003700|transcription factor activity, sequence-specific DNA binding;GO:0008270|zinc ion binding;	.	.
BjuA040884	16	42	14	22.2985	0	1	1	0.718991	31.0137	4.95483	8.4441e-06	0.000608415	up	yes	BjuA040884	protein_coding	chrA02:760123-763136:+	gi|685268993|ref|XP_009125533.1|	3557	0	PREDICTED: triacylglycerol lipase SDP1-like [Brassica rapa]	gi|186519944|ref|NM_120486.6|	1324	0	Arabidopsis thaliana triacylglycerol lipase SDP1 mRNA, complete cds	Q9LZA6	1219	0	Triacylglycerol lipase SDP1	YKR089c	205	1e-54	COG1752	pfam11815	DUF3336	Domain of unknown function (DUF3336). This family of proteins are functionally uncharacterized. This family is found in bacteria and eukaryotes. This presumed domain is typically between 143 to 227 amino acids in length.	GO:0006071|glycerol metabolic process;GO:0019433|triglyceride catabolic process;	GO:0016021|integral component of membrane;GO:0012511|monolayer-surrounded lipid storage body;	GO:0004806|triglyceride lipase activity;	K14674	TGL4; TAG lipase / steryl ester hydrolase / phospholipase A2 / LPA acyltransferase [EC:3.1.1.3 3.1.1.13 3.1.1.4 2.3.1.51]
BjuB003017	79	77	36	60.4219	1	0	5	2.02332	29.8627	4.90027	0.00031677	0.0110387	up	yes	BjuB003017	protein_coding	chrB03:7250726-7251189:+	gi|685348730|ref|XP_009110076.1|	546	1e-69	PREDICTED: uncharacterized protein At1g24000-like [Brassica rapa]	.	.	.	.	P0C0B0	94.7	4e-24	Uncharacterized protein At1g24000	.	.	.	.	pfam00407	Bet_v_1	Pathogenesis-related protein Bet v I family. This family is named after Bet v 1, the major birch pollen allergen. This protein belongs to family 10 of plant pathogenesis-related proteins (PR-10), cytoplasmic proteins of 15-17 kd that are wide-spread among dicotyledonous plants. In recent years, a number of diverse plant proteins with low sequence similarity to Bet v 1 was identified. A classifica…	GO:0006952|defense response;GO:0009607|response to biotic stimulus;	.	.	.	.
BjuB010905	141	117	136	123.297	3	3	6	4.15638	29.6644	4.89066	1.10228e-21	1.65068e-18	up	yes	BjuB010905	protein_coding	chrB05:40150576-40153394:+	gi|685342833|ref|XP_009107921.1|	2291	0	PREDICTED: sugar transport protein 5 [Brassica rapa]	gi|567164983|ref|XM_006397353.1|	908	0	Eutrema salsugineum hypothetical protein (EUTSA_v10001815mg) mRNA, complete cds	Q93Y91	800	0	Sugar transport protein 5	L140856	175	1e-47	COG0477	pfam00083	Sugar_tr	Sugar (and other) transporter.	GO:0046323|glucose import;GO:0035428|hexose transmembrane transport;	GO:0005887|integral component of plasma membrane;	GO:0005355|glucose transmembrane transporter activity;GO:0005351|sugar:proton symporter activity;	.	.
BjuA014634	7	19	10	11.1163	0	1	0	0.379778	29.2704	4.87137	0.00223429	0.0463346	up	yes	BjuA014634	protein_coding	chrA04:995694-999221:-	gi|685296349|ref|XP_009139024.1|	2033	0	PREDICTED: 1-acyl-sn-glycerol-3-phosphate acyltransferase 2-like [Brassica rapa]	gi|567184032|ref|XM_006402796.1|	801	0	Eutrema salsugineum hypothetical protein (EUTSA_v10006028mg) mRNA, complete cds	Q9XFW4	713	0	1-acyl-sn-glycerol-3-phosphate acyltransferase 2	SPBC428.14	118	1e-28	COG0204	pfam01553	Acyltransferase	Acyltransferase. This family contains acyltransferases involved in phospholipid biosynthesis and other proteins of unknown function. This family also includes tafazzin, the Barth syndrome gene.	GO:0016024|CDP-diacylglycerol biosynthetic process;	GO:0005789|endoplasmic reticulum membrane;GO:0016021|integral component of membrane;	GO:0003841|1-acylglycerol-3-phosphate O-acyltransferase activity;	.	.
BjuB016560	12	16	33	18.8038	1	0	1	0.666469	28.214	4.81834	6.52749e-05	0.00316426	up	yes	BjuB016560	protein_coding	chrB08:21641109-21643406:-	gi|685284874|ref|XP_009133341.1|	3706	0	PREDICTED: serine/threonine-protein kinase-like protein CCR2 [Brassica rapa]	gi|567214439|ref|XM_006411080.1|	1403	0	Eutrema salsugineum hypothetical protein (EUTSA_v10016278mg) mRNA, complete cds	O80963	1305	0	Serine/threonine-protein kinase-like protein CCR2	YAR019c	73.6	1e-12	COG0515	pfam07714	Pkinase_Tyr	Protein tyrosine kinase.	.	GO:0016021|integral component of membrane;	GO:0005524|ATP binding;GO:0042803|protein homodimerization activity;GO:0004672|protein kinase activity;GO:0004674|protein serine/threonine kinase activity;	.	.
BjuA036698	54	91	32	55.2086	3	0	3	1.99941	27.6125	4.78725	3.51048e-09	7.65783e-07	up	yes	BjuA036698	protein_coding	chrA09:49541343-49542446:-	gi|685354925|ref|XP_009112530.1|	1601	0	PREDICTED: peroxidase 17-like [Brassica rapa]	gi|567190640|ref|XM_006404633.1|	562	0	Eutrema salsugineum hypothetical protein (EUTSA_v10000239mg) mRNA, complete cds	Q9SJZ2	566	0	Peroxidase 17	YKR066c	51.6	1e-06	COG0376	pfam00141	peroxidase	Peroxidase.	GO:0042744|hydrogen peroxide catabolic process;GO:0006979|response to oxidative stress;	GO:0005829|cytosol;GO:0005576|extracellular region;GO:0005773|vacuole;	GO:0020037|heme binding;GO:0046872|metal ion binding;GO:0004601|peroxidase activity;	K00430	E1.11.1.7; peroxidase [EC:1.11.1.7]
BjuB042498	6	0	57	19.201	1	1	0	0.707034	27.1571	4.76326	0.000128753	0.00536961	up	yes	BjuB042498	protein_coding	chrB04:38110015-38113371:-	gi|685262269|ref|XP_009149799.1|	202	1e-23	PREDICTED: uncharacterized protein LOC103873110 isoform X2 [Brassica rapa]	gi|199580274|gb|AC232550.1|	44	1e-12	Brassica rapa subsp. pekinensis clone KBrH011J16, complete sequence	.	.	.	.	.	.	.	.	pfam03251	Tymo_45kd_70kd	Tymovirus 45/70Kd protein. Tymoviruses are single stranded RNA viruses. This family includes a protein of unknown function that has been named based on its molecular weight. Tymoviruses such as the ononis yellow mosaic tymovirus encode only three proteins. Of these two are overlapping this protein overlaps a larger ORF that is thought to be the polymerase.	.	.	.	.	.
BjuA006105	19	15	54	27.1569	2	1	0	1.03429	26.2566	4.71461	2.45347e-06	0.000216124	up	yes	BjuA006105	protein_coding	chrA01:37125861-37128589:+	gi|674881797|emb|CDY50531.1|	3159	0	BnaA01g30490D [Brassica napus]	gi|186510005|ref|NM_112093.2|	1188	0	Arabidopsis thaliana heat shock protein 70-4 mRNA, complete cds	Q9LHA8	1196	0	Probable mediator of RNA polymerase II transcription subunit 37c	.	.	.	.	pfam00012	HSP70	Hsp70 protein. Hsp70 chaperones help to fold many proteins. Hsp70 assisted folding involves repeated cycles of substrate binding and release. Hsp70 activity is ATP dependent. Hsp70 proteins are made up of two regions: the amino terminus is the ATPase domain and the carboxyl terminus is the substrate binding region.	GO:0016567|protein ubiquitination;GO:0006355|regulation of transcription, DNA-templated;GO:0009617|response to bacterium;GO:0046686|response to cadmium ion;GO:0009408|response to heat;GO:0009644|response to high light intensity;GO:0042542|response to hydrogen peroxide;GO:0009266|response to temperature stimulus;GO:0009615|response to virus;GO:0006351|transcription, DNA-templated;	GO:0048046|apoplast;GO:0005618|cell wall;GO:0005829|cytosol;GO:0005794|Golgi apparatus;GO:0005739|mitochondrion;GO:0005634|nucleus;GO:0005886|plasma membrane;GO:0005774|vacuolar membrane;	GO:0005524|ATP binding;GO:0031625|ubiquitin protein ligase binding;	K03283	HSPA1_8; heat shock 70kDa protein 1/8
BjuB048995	17	139	7	50.0306	4	0	2	1.98745	25.1733	4.65382	3.81259e-05	0.00205694	up	yes	BjuB048995	protein_coding	chrB02:64605850-64611119:+	gi|674922315|emb|CDY11053.1|	4505	0	BnaA03g47120D [Brassica napus]	gi|567219429|ref|XM_006413281.1|	1344	0	Eutrema salsugineum hypothetical protein (EUTSA_v10024426mg) mRNA, complete cds	Q9SW17	1283	0	Putative respiratory burst oxidase homolog protein G	.	.	.	.	pfam08030	NAD_binding_6	Ferric reductase NAD binding domain.	.	GO:0022626|cytosolic ribosome;GO:0016021|integral component of membrane;GO:0005773|vacuole;	GO:0005509|calcium ion binding;GO:0050664|oxidoreductase activity, acting on NAD(P)H, oxygen as acceptor;GO:0004601|peroxidase activity;	K13447	RBOH; respiratory burst oxidase [EC:1.6.3.- 1.11.1.-]
BjuA010025	97	8	415	159.857	11	1	7	6.35409	25.1582	4.65296	3.81544e-06	0.000308715	up	yes	BjuA010025	protein_coding	chrA03:9954152-9956016:-	gi|685284003|ref|XP_009132904.1|	1627	0	PREDICTED: uncharacterized protein LOC103857469 [Brassica rapa]	gi|567211706|ref|XM_006410360.1|	89	1e-37	Eutrema salsugineum hypothetical protein (EUTSA_v10016963mg) mRNA, complete cds	Q9C870	60.8	3e-09	MATH domain and coiled-coil domain-containing protein At1g31390	.	.	.	.	pfam00917	MATH	MATH domain. This motif has been called the Meprin And TRAF-Homology (MATH) domain. This domain is hugely expanded in the nematode C. elegans.	GO:0051301|cell division;GO:0007059|chromosome segregation;GO:0006888|ER to Golgi vesicle-mediated transport;GO:0007067|mitotic nuclear division;GO:0007094|mitotic spindle assembly checkpoint;GO:0015031|protein transport;	GO:0000777|condensed chromosome kinetochore;GO:0005789|endoplasmic reticulum membrane;GO:0005634|nucleus;GO:1990423|RZZ complex;GO:0005819|spindle;	.	.	.
BjuB026369	249	173	270	216.518	5	8	12	8.74506	24.7589	4.62987	5.26938e-30	1.71745e-26	up	yes	BjuB026369	protein_coding	chrB01:13945578-13946843:-	gi|674901256|emb|CDY31772.1|	1226	2e-168	BnaA04g17080D [Brassica napus]	gi|567210034|ref|XM_006409917.1|	501	0	Eutrema salsugineum hypothetical protein (EUTSA_v10017118mg) mRNA, complete cds	.	.	.	.	.	.	.	.	pfam13561	adh_short_C2	Enoyl-(Acyl carrier protein) reductase.	.	.	.	.	.
BjuB034030	37	97	49	56.5491	5	0	2	2.31471	24.4303	4.6106	4.80078e-05	0.00247674	up	yes	BjuB034030	protein_coding	chrB02:1512082-1512300:-	gi|674858135|emb|CDY70122.1|	360	5e-43	BnaCnng66800D [Brassica napus]	gi|199580096|gb|AC232504.1|	186	3e-92	Brassica rapa subsp. pekinensis clone KBrB057N22, complete sequence	.	.	.	.	.	.	.	.	pfam10174	Cast	RIM-binding protein of the cytomatrix active zone. This is a family of proteins that form part of the CAZ (cytomatrix at the active zone) complex which is involved in determining the site of synaptic vesicle fusion. The C-terminus is a PDZ-binding motif that binds directly to RIM (a small G protein Rab-3A effector). The family also contains four coiled-coil domains.	.	.	.	.	.
BjuA041892	16	32	6	16.8392	1	1	0	0.707034	23.8167	4.5739	0.000213403	0.00803278	up	yes	BjuA041892	protein_coding	chrA03:3830933-3831257:-	gi|674955200|emb|CDX78780.1|	424	2e-52	BnaA03g06920D [Brassica napus]	gi|567175196|ref|XM_006400297.1|	105	4e-47	Eutrema salsugineum hypothetical protein (EUTSA_v10015170mg) mRNA, complete cds	.	.	.	.	.	.	.	.	pfam01306	LacY_symp	LacY proton/sugar symporter. This family is closely related to the sugar transporter family.	.	.	.	.	.
BjuA044839	9	38	6	16.3507	0	1	1	0.718991	22.7412	4.50723	0.000397736	0.0132279	up	yes	BjuA044839	protein_coding	chrA10:13203235-13204383:+	gi|685375796|ref|XP_009120915.1|	1737	0	PREDICTED: basic 7S globulin 2 [Brassica rapa]	gi|567175565|ref|XM_006400406.1|	585	0	Eutrema salsugineum hypothetical protein (EUTSA_v10013774mg) mRNA, complete cds	Q8RVH5	164	3e-44	Basic 7S globulin 2	.	.	.	.	pfam14541	TAXi_C	Xylanase inhibitor C-terminal. The N- and C-termini of the members of this family are jointly necessary for creating the catalytic pocket necessary for cleaving xylasnase. Phytopathogens produce xylanase that destroys plant cells, so its destruction through proteolysis is vital for plant-survival.	GO:0030163|protein catabolic process;GO:0006508|proteolysis;	.	GO:0004190|aspartic-type endopeptidase activity;GO:0045735|nutrient reservoir activity;	.	.
BjuB015904	42	140	12	60.1103	3	0	5	2.67783	22.4474	4.48847	8.65361e-05	0.00394308	up	yes	BjuB015904	protein_coding	chrB08:16660805-16663150:-	gi|312282117|dbj|BAJ33924.1|	2684	0	unnamed protein product [Thellungiella halophila]	gi|567210703|ref|XM_006410093.1|	746	0	Eutrema salsugineum hypothetical protein (EUTSA_v10016728mg) mRNA, complete cds	Q682S0	1011	0	Root phototropism protein 2	.	.	.	.	pfam03000	NPH3	NPH3 family. Phototropism of Arabidopsis thaliana seedlings in response to a blue light source is initiated by nonphototropic hypocotyl 1 (NPH1), a light-activated serine-threonine protein kinase. Mutations in NPH3 disrupt early signaling occurring downstream of the NPH1 photoreceptor. The NPH3 gene encodes a NPH1-interacting protein. NPH3 is a member of a large protein family, apparently specifi…	GO:0009638|phototropism;GO:0016567|protein ubiquitination;	GO:0005737|cytoplasm;GO:0005634|nucleus;	GO:0004871|signal transducer activity;	.	.
BjuB046637	17	54	80	46.2165	2	2	2	2.09249	22.0868	4.46511	3.82822e-09	8.28571e-07	up	yes	BjuB046637	protein_coding	chrB06:13852410-13853711:+	gi|674864120|emb|CDY68278.1|	1798	0	BnaA06g38320D [Brassica napus]	gi|567151485|ref|XM_006416878.1|	701	0	Eutrema salsugineum hypothetical protein (EUTSA_v10008074mg) mRNA, complete cds	Q9FKR0	238	3e-73	Probable S-adenosylmethionine-dependent methyltransferase At5g38780	.	.	.	.	pfam03492	Methyltransf_7	SAM dependent carboxyl methyltransferase. This family of plant methyltransferases contains enzymes that act on a variety of substrates including salicylic acid, jasmonic acid and 7-Methylxanthine. Caffeine is synthesized through sequential three-step methylation of xanthine derivatives at positions 7-N, 3-N, and 1-N. The protein 7-methylxanthine methyltransferase (designated as CaMXMT) catalyses …	.	.	GO:0008168|methyltransferase activity;	.	.
BjuB038032	145	417	124	212.281	17	2	10	9.71504	21.8507	4.44961	3.83344e-06	0.000309626	up	yes	BjuB038032	protein_coding	chrB02:61529945-61532643:-	gi|685322338|ref|XP_009151018.1|	2793	0	PREDICTED: cytochrome P450 714A1 [Brassica rapa]	gi|567139296|ref|XM_006394681.1|	1149	0	Eutrema salsugineum hypothetical protein (EUTSA_v10003974mg) mRNA, complete cds	Q93Z79	1007	0	Cytochrome P450 714A1	Cj1411c	169	3e-45	COG2124	pfam00067	p450	Cytochrome P450. Cytochrome P450s are haem-thiolate proteins involved in the oxidative degradation of various compounds. They are particularly well known for their role in the degradation of environmental toxins and mutagens. They can be divided into 4 classes, according to the method by which electrons from NAD(P)H are delivered to the catalytic site. Sequence conservation is relatively low with…	.	GO:0005789|endoplasmic reticulum membrane;GO:0016021|integral component of membrane;	GO:0020037|heme binding;GO:0005506|iron ion binding;GO:0004497|monooxygenase activity;GO:0016705|oxidoreductase activity, acting on paired donors, with incorporation or reduction of molecular oxygen;	.	.
BjuA010968	65	160	49	84.9761	6	4	2	4.16107	20.4217	4.35203	1.44104e-13	8.40474e-11	up	yes	BjuA010968	protein_coding	chrA03:16581989-16585801:+	gi|685286964|ref|XP_009134411.1|	486	1e-59	PREDICTED: uncharacterized protein LOC103858746 isoform X3 [Brassica rapa]	gi|567161535|ref|XM_006396425.1|	216	2e-108	Eutrema salsugineum hypothetical protein (EUTSA_v10029065mg) mRNA, complete cds	.	.	.	.	.	.	.	.	pfam05564	Auxin_repressed	Dormancy/auxin associated protein. This family contains several plant dormancy-associated and auxin-repressed proteins the function of which are poorly understood.	.	.	.	.	.
BjuA024385	20	59	30	33.6268	4	0	1	1.64824	20.4017	4.35061	0.000841322	0.023064	up	yes	BjuA024385	protein_coding	chrA06:25897182-25898778:+	gi|685325031|ref|XP_009152071.1|	2505	0	PREDICTED: cytochrome P450 71B21 [Brassica rapa]	gi|567142253|ref|XM_006395515.1|	1043	0	Eutrema salsugineum hypothetical protein (EUTSA_v10005677mg) mRNA, complete cds	Q9LTM2	881	0	Cytochrome P450 71B21	BH0579	117	1e-27	COG2124	pfam00067	p450	Cytochrome P450. Cytochrome P450s are haem-thiolate proteins involved in the oxidative degradation of various compounds. They are particularly well known for their role in the degradation of environmental toxins and mutagens. They can be divided into 4 classes, according to the method by which electrons from NAD(P)H are delivered to the catalytic site. Sequence conservation is relatively low with…	GO:0044550|secondary metabolite biosynthetic process;	GO:0016021|integral component of membrane;GO:0016020|membrane;	GO:0020037|heme binding;GO:0005506|iron ion binding;GO:0016709|oxidoreductase activity, acting on paired donors, with incorporation or reduction of molecular oxygen, NAD(P)H as one donor, and incorporation of one atom of oxygen;	K00517	E1.14.-.-
BjuB023830	17	65	5	26.9092	3	0	1	1.32098	20.3706	4.34842	0.00035262	0.0120308	up	yes	BjuB023830	protein_coding	chrB01:41966179-41968110:-	gi|685312000|ref|XP_009146563.1|	1216	1e-166	PREDICTED: NAC domain-containing protein 21/22 isoform X2 [Brassica rapa]	gi|567199923|ref|XM_006407212.1|	495	0	Eutrema salsugineum hypothetical protein (EUTSA_v10021297mg) mRNA, complete cds	Q84TE6	324	9e-109	NAC domain-containing protein 21/22	.	.	.	.	pfam02365	NAM	No apical meristem (NAM) protein. This is a family of no apical meristem (NAM) proteins these are plant development proteins. Mutations in NAM result in the failure to develop a shoot apical meristem in petunia embryos. NAM is indicated as having a role in determining positions of meristems and primordial. One member of this family NAP (NAC-like, activated by AP3/PI) is encoded by the target gene…	GO:0009734|auxin-activated signaling pathway;GO:0048527|lateral root development;GO:0010072|primary shoot apical meristem specification;GO:0006351|transcription, DNA-templated;	GO:0005634|nucleus;	GO:0003677|DNA binding;GO:0003700|transcription factor activity, sequence-specific DNA binding;	.	.
BjuB020451	17	33	18	21.0988	1	1	1	1.04625	20.1662	4.33387	4.88146e-05	0.00251134	up	yes	BjuB020451	protein_coding	chrB06:6684085-6684954:+	gi|685323170|ref|XP_009151327.1|	932	5e-126	PREDICTED: protein BROTHER of FT and TFL 1 [Brassica rapa]	gi|567138226|ref|XM_006394379.1|	410	0	Eutrema salsugineum hypothetical protein (EUTSA_v10005589mg) mRNA, complete cds	Q9FIT4	336	6e-117	Protein BROTHER of FT and TFL 1	YLR178c	50.4	3e-07	COG1881	pfam01161	PBP	Phosphatidylethanolamine-binding protein.	GO:0009908|flower development;GO:0010228|vegetative to reproductive phase transition of meristem;	GO:0005737|cytoplasm;	.	.	.
BjuB043670	42	52	12	33.333	3	0	2	1.66019	20.0778	4.32753	5.98821e-07	6.66254e-05	up	yes	BjuB043670	protein_coding	chrB03:4943890-4944313:-	gi|674236530|gb|KFK29295.1|	536	1e-68	hypothetical protein AALP_AA7G114700 [Arabis alpina]	gi|145346794|ref|NM_118913.4|	243	1e-123	Arabidopsis thaliana Yippee family putative zinc-binding protein mRNA, complete cds	Q2V3E2	207	2e-68	Protein yippee-like At4g27740	.	.	.	.	pfam03226	Yippee-Mis18	Yippee zinc-binding/DNA-binding /Mis18, centromere assembly. This family includes both Yippee-type proteins and Mis18 kinetochore proteins. Yippee are putative zinc-binding/DNA-binding proteins. Mis18 are proteins involved in the priming of centromeres for recruiting CENP-A. Mis18-alpha and beta form part of a small complex with Mis18-binding protein. Mis18-alpha is found to interact with DNA de-…	.	.	GO:0046872|metal ion binding;	.	.
BjuB029460	47	189	74	95.401	5	2	7	4.77033	19.9988	4.32184	2.3379e-14	1.54212e-11	up	yes	BjuB029460	protein_coding	chrB04:37526918-37528498:+	gi|685361246|ref|XP_009115054.1|	2579	0	PREDICTED: reticuline oxidase-like protein [Brassica rapa]	gi|567146125|ref|XM_006415368.1|	876	0	Eutrema salsugineum hypothetical protein (EUTSA_v10007354mg) mRNA, complete cds	Q9SVG4	444	3e-148	Berberine bridge enzyme-like 19	BS_yvdP	96.7	1e-20	COG0277	pfam01565	FAD_binding_4	FAD binding domain. This family consists of various enzymes that use FAD as a co-factor, most of the enzymes are similar to oxygen oxidoreductase. One of the enzymes Vanillyl-alcohol oxidase (VAO) has a solved structure, the alignment includes the FAD binding site, called the PP-loop, between residues 99-110. The FAD molecule is covalently bound in the known structure, however the residue that li…	GO:0006979|response to oxidative stress;	GO:0031225|anchored component of membrane;GO:0048046|apoplast;GO:0005829|cytosol;GO:0005739|mitochondrion;GO:0009505|plant-type cell wall;GO:0005886|plasma membrane;GO:0009506|plasmodesma;GO:0005773|vacuole;	GO:0050660|flavin adenine dinucleotide binding;GO:0016614|oxidoreductase activity, acting on CH-OH group of donors;	.	.
BjuO009553	13	27	2	13.1177	1	0	1	0.666469	19.6824	4.29884	0.00192894	0.0415223	up	yes	BjuO009553	protein_coding	chrContig836:211496-212425:-	gi|674931694|emb|CDY01709.1|	856	3e-115	BnaC04g30430D [Brassica napus]	gi|567194734|ref|XM_006405774.1|	324	1e-168	Eutrema salsugineum hypothetical protein (EUTSA_v10027968mg) mRNA, complete cds	Q8LFN9	131	2e-35	Probable ADP-ribosylation factor GTPase-activating protein AGD13	SPCC962.01	57.8	3e-09	COG5038	pfam00168	C2	C2 domain.	GO:0009555|pollen development;	.	GO:0005096|GTPase activator activity;GO:0046872|metal ion binding;	K12486	SMAP; stromal membrane-associated protein
BjuB027224	5	28	12	13.7978	1	1	0	0.707034	19.515	4.28651	0.00117045	0.029134	up	yes	BjuB027224	protein_coding	chrB04:251257-254846:-	gi|674889875|emb|CDY42870.1|	3469	0	BnaAnng06950D [Brassica napus]	gi|30697548|ref|NM_125549.2|	1569	0	Arabidopsis thaliana U-box domain-containing protein 51 mRNA, complete cds	Q9FKG5	1204	0	U-box domain-containing protein 51	BS_yloP_1	95.5	2e-20	COG0515	pfam00069	Pkinase	Protein kinase domain.	.	GO:0009507|chloroplast;GO:0005886|plasma membrane;	GO:0005524|ATP binding;GO:0016874|ligase activity;GO:0004674|protein serine/threonine kinase activity;GO:0004842|ubiquitin-protein transferase activity;	.	.
BjuB007037	35	128	9	53.2384	1	1	6	2.74231	19.4137	4.279	0.00120468	0.0297536	up	yes	BjuB007037	protein_coding	chrB07:4016256-4017385:+	gi|674912994|emb|CDY20112.1|	1331	0	BnaA01g28900D [Brassica napus]	gi|567198847|ref|XM_006406904.1|	499	0	Eutrema salsugineum hypothetical protein (EUTSA_v10021397mg) mRNA, complete cds	P24805	116	2e-30	Stem-specific protein TSJT1	.	.	.	.	pfam12481	DUF3700	Aluminium induced protein. This domain family is found in eukaryotes, and is approximately 120 amino acids in length. There are two conserved sequence motifs: YGL and LRDR. This family is related to GATase enzyme domains.	GO:0009649|entrainment of circadian clock;GO:0018298|protein-chromophore linkage;GO:0009411|response to UV;GO:0010224|response to UV-B;	GO:0000785|chromatin;GO:0005829|cytosol;GO:0005634|nucleus;	GO:0003682|chromatin binding;GO:0005085|guanyl-nucleotide exchange factor activity;GO:0009881|photoreceptor activity;GO:0042803|protein homodimerization activity;	.	.
BjuB035431	97	146	55	93.1077	8	4	2	4.81559	19.3347	4.27312	6.80678e-12	2.7937e-09	up	yes	BjuB035431	protein_coding	chrB04:25734278-25738837:+	gi|674909034|emb|CDY24100.1|	3228	0	BnaA06g00980D [Brassica napus]	gi|567131764|ref|XM_006392730.1|	843	0	Eutrema salsugineum hypothetical protein (EUTSA_v10011194mg) mRNA, complete cds	Q9MAG3	1111	0	ABC transporter G family member 24	YCR011c_2	161	5e-43	COG1131	pfam00005	ABC_tran	ABC transporter. ABC transporters for a large family of proteins responsible for translocation of a variety of compounds across biological membranes. ABC transporters are the largest family of proteins in many completely sequenced bacteria. ABC transporters are composed of two copies of this domain and two copies of a transmembrane domain pfam00664. These four domains may belong to a single polyp…	.	GO:0016021|integral component of membrane;GO:0005886|plasma membrane;	GO:0005524|ATP binding;GO:0042626|ATPase activity, coupled to transmembrane movement of substances;	.	.
BjuA010155	2028	2193	1551	1806.26	147	40	90	93.8269	19.251	4.26686	8.38584e-15	6.19523e-12	up	yes	BjuA010155	protein_coding	chrA03:8092821-8094233:+	gi|685283247|ref|XP_009132534.1|	2177	0	PREDICTED: eukaryotic initiation factor 4A-1-like [Brassica rapa]	gi|567131432|ref|XM_006392633.1|	876	0	Eutrema salsugineum hypothetical protein (EUTSA_v10011528mg) mRNA, complete cds	P41376	783	0	Eukaryotic initiation factor 4A-1	SPAC1006.07	542	0	COG0513	pfam00270	DEAD	DEAD/DEAH box helicase. Members of this family include the DEAD and DEAH box helicases. Helicases are involved in unwinding nucleic acids. The DEAD box helicases are involved in various aspects of RNA metabolizm, including nuclear transcription, pre mRNA splicing, ribosome biogenesis, nucleocytoplasmic transport, translation, RNA decay and organellar gene expression.	GO:0010468|regulation of gene expression;GO:0010501|RNA secondary structure unwinding;GO:0006413|translational initiation;	GO:0005737|cytoplasm;	GO:0005524|ATP binding;GO:0004004|ATP-dependent RNA helicase activity;GO:0003743|translation initiation factor activity;	K03257	EIF4A; translation initiation factor 4A
BjuA036566	256	796	378	441.025	37	11	23	24.0879	18.309	4.19448	9.04915e-11	3.00237e-08	up	yes	BjuA036566	protein_coding	chrA09:48410891-48415487:-	gi|685366036|ref|XP_009117091.1|	1970	0	PREDICTED: carotenoid 9,10(9',10')-cleavage dioxygenase 1-like [Brassica rapa]	gi|565470877|ref|XM_006293180.1|	713	0	Capsella rubella hypothetical protein (CARUB_v10019573mg) mRNA, complete cds	O65572	671	0	Carotenoid 9,10(9',10')-cleavage dioxygenase 1	all1106	261	2e-80	COG3670	pfam03055	RPE65	Retinal pigment epithelial membrane protein. This family represents a retinal pigment epithelial membrane receptor which is abundantly expressed in retinal pigment epithelium, and binds plasma retinal binding protein. The family also includes the sequence related neoxanthin cleavage enzyme in plants and lignostilbene-alpha,beta-dioxygenase in bacteria.	GO:0016121|carotene catabolic process;GO:0016118|carotenoid catabolic process;GO:0016124|xanthophyll catabolic process;	GO:0005737|cytoplasm;GO:0005794|Golgi apparatus;GO:0005886|plasma membrane;GO:0009506|plasmodesma;GO:0005774|vacuolar membrane;GO:0005773|vacuole;	GO:0045549|9-cis-epoxycarotenoid dioxygenase activity;GO:0046872|metal ion binding;	K11159	K11159; carotenoid cleavage dioxygenase
BjuA009007	14	34	13	18.901	2	1	0	1.03429	18.2744	4.19175	0.0001647	0.00653705	up	yes	BjuA009007	protein_coding	chrA03:1129007-1129615:+	gi|674847024|emb|CDY72318.1|	1077	8e-148	BnaAnng40650D [Brassica napus]	gi|567170665|ref|XM_006398942.1|	402	0	Eutrema salsugineum hypothetical protein (EUTSA_v10014719mg) mRNA, complete cds	Q9FLB1	391	6e-138	Abscisic acid receptor PYL5	.	.	.	.	pfam10604	Polyketide_cyc2	Polyketide cyclase / dehydrase and lipid transport. This family contains polyketide cylcases/dehydrases which are enzymes involved in polyketide synthesis. It also includes other proteins of the START superfamily.	GO:0009738|abscisic acid-activated signaling pathway;GO:0080163|regulation of protein serine/threonine phosphatase activity;	GO:0005737|cytoplasm;GO:0005634|nucleus;GO:0005886|plasma membrane;	GO:0010427|abscisic acid binding;GO:0004864|protein phosphatase inhibitor activity;GO:0004872|receptor activity;	K14496	PYL; abscisic acid receptor PYR/PYL family
BjuA034148	63	89	170	99.2596	8	3	5	5.45345	18.2013	4.18597	5.85021e-15	4.56547e-12	up	yes	BjuA034148	protein_coding	chrA09:23240174-23247771:+	gi|683576210|gb|AIN41653.1|	2274	0	TT8 [Brassica juncea]	gi|326681536|gb|HQ337791.1|	960	0	Brassica rapa subsp. rapa cultivar Tsuda transparent testa 8 (TT8) mRNA, complete cds	Q9FT81	667	0	Transcription factor TT8	.	.	.	.	pfam14215	bHLH-MYC_N	bHLH-MYC and R2R3-MYB transcription factors N-terminal. This is the N-terminal region of a family of MYB and MYC transcription factors. The DNA-binding HLH domain is further downstream, pfam00010. Members of the MYB and MYC family regulate the biosynthesis of phenylpropanoids in several plant species (DOI:10.1007/s11295-009-0232-y).	GO:0009813|flavonoid biosynthetic process;GO:0009962|regulation of flavonoid biosynthetic process;GO:2000029|regulation of proanthocyanidin biosynthetic process;GO:0010214|seed coat development;GO:0048316|seed development;GO:0006351|transcription, DNA-templated;GO:0010026|trichome differentiation;	GO:0005634|nucleus;	GO:0003700|transcription factor activity, sequence-specific DNA binding;GO:0000976|transcription regulatory region sequence-specific DNA binding;	.	.
BjuA032742	48	45	470	171.529	6	3	19	9.54792	17.9651	4.16713	0.000669135	0.0195855	up	yes	BjuA032742	protein_coding	chrA09:6283735-6286005:+	gi|685354531|ref|XP_009112375.1|	3138	0	PREDICTED: subtilisin-like protease isoform X2 [Brassica rapa]	gi|57900810|gb|AC155348.1|	626	0	Brassica rapa subsp. pekinensis chromosome Cytogenetic chromosome 1 clone KBrH097M21, complete sequence	O65351	1141	0	Subtilisin-like protease SBT1.7	BH0831	110	4e-24	COG1404	pfam00082	Peptidase_S8	Subtilase family. Subtilases are a family of serine proteases. They appear to have independently and convergently evolved an Asp/Ser/His catalytic triad, like that found in the trypsin serine proteases (see pfam00089). Structure is an alpha/beta fold containing a 7-stranded parallel beta sheet, order 2314567.	GO:0080001|mucilage extrusion from seed coat;GO:0048359|mucilage metabolic process involved in seed coat development;GO:0010214|seed coat development;	GO:0048046|apoplast;GO:0005618|cell wall;GO:0005576|extracellular region;GO:0009505|plant-type cell wall;	GO:0004252|serine-type endopeptidase activity;	.	.
BjuA033698	46	109	75	71.0295	1	0	11	4.0586	17.501	4.12936	0.00180666	0.0396136	up	yes	BjuA033698	protein_coding	chrA09:16678376-16682341:-	gi|685358689|ref|XP_009113983.1|	1089	1e-148	PREDICTED: transcription factor bHLH92-like [Brassica rapa]	gi|567185336|ref|XM_006403147.1|	403	0	Eutrema salsugineum hypothetical protein (EUTSA_v10003353mg) mRNA, complete cds	Q9FIX5	294	1e-98	Transcription factor bHLH92	.	.	.	.	pfam00010	HLH	Helix-loop-helix DNA-binding domain.	GO:0006355|regulation of transcription, DNA-templated;GO:0006351|transcription, DNA-templated;	GO:0005634|nucleus;	GO:0003677|DNA binding;GO:0003700|transcription factor activity, sequence-specific DNA binding;	.	.
BjuA030233	9	45	3	17.5745	1	0	2	1.00568	17.4752	4.12724	0.000641338	0.019013	up	yes	BjuA030233	protein_coding	chrA08:21807826-21809115:-	gi|674887664|emb|CDY45002.1|	765	8e-100	BnaCnng12320D [Brassica napus]	gi|199580072|gb|AC189385.2|	585	0	Brassica rapa subsp. pekinensis clone KBrB052E19, complete sequence	P0CH30	89.7	1e-19	E3 ubiquitin-protein ligase RING1	.	.	.	.	pfam13639	zf-RING_2	Ring finger domain.	GO:0090378|seed trichome elongation;	.	GO:0016874|ligase activity;GO:0004842|ubiquitin-protein transferase activity;GO:0008270|zinc ion binding;	.	.
BjuB042791	36	70	46	47.0965	3	1	4	2.7184	17.3251	4.11479	6.05606e-09	1.20885e-06	up	yes	BjuB042791	protein_coding	chrB04:11979191-11979898:-	gi|674885332|emb|CDY47227.1|	981	4e-132	BnaC09g14760D [Brassica napus]	gi|567153599|ref|XM_006417475.1|	352	0	Eutrema salsugineum hypothetical protein (EUTSA_v10006800mg) mRNA, complete cds	P92948	367	9e-120	Cell division cycle 5-like protein	SPAC644.12	285	1e-89	COG5147	pfam13921	Myb_DNA-bind_6	Myb-like DNA-binding domain. This family contains the DNA binding domains from Myb proteins, as well as the SANT domain family.	GO:0007049|cell cycle;GO:0009870|defense response signaling pathway, resistance gene-dependent;GO:0010204|defense response signaling pathway, resistance gene-independent;GO:0042742|defense response to bacterium;GO:0050832|defense response to fungus;GO:0006281|DNA repair;GO:0045087|innate immune response;GO:0006397|mRNA processing;GO:0006355|regulation of transcription, DNA-templated;GO:0008380|RN…	GO:0009507|chloroplast;GO:0005681|spliceosomal complex;	GO:0003677|DNA binding;GO:0003700|transcription factor activity, sequence-specific DNA binding;	K12860	CDC5L, CDC5, CEF1; pre-mRNA-splicing factor CDC5/CEF1
BjuA014269	2	1	300	91.5831	0	9	6	5.45328	16.7941	4.06988	0.00102913	0.0266582	up	yes	BjuA014269	protein_coding	chrA03:39176913-39182194:+	gi|674903471|emb|CDY29576.1|	1972	0	BnaA03g54210D [Brassica napus]	gi|567216463|ref|XM_006411798.1|	767	0	Eutrema salsugineum hypothetical protein (EUTSA_v10025437mg) mRNA, complete cds	Q9SZG0	703	0	Heptahelical transmembrane protein 4	SPBC12C2.09c	101	4e-23	COG1272	pfam03006	HlyIII	Haemolysin-III related. Members of this family are integral membrane proteins. This family includes a protein with hemolytic activity from Bacillus cereus. It has been proposed that YOL002c encodes a Saccharomyces cerevisiae protein that plays a key role in metabolic pathways that regulate lipid and phosphate metabolizm. In eukaryotes, members are seven-transmembrane pass molecules found to encod…	GO:0009725|response to hormone;GO:0009744|response to sucrose;	GO:0016021|integral component of membrane;	GO:0004872|receptor activity;	K07297	ADIPOR; adiponectin receptor
BjuA010052	1667	5560	465	2383.41	222	20	187	143.679	16.5884	4.0521	0.000100335	0.00442624	up	yes	BjuA010052	protein_coding	chrA03:9782770-9783305:+	gi|685284109|ref|XP_009132955.1|	569	1e-73	PREDICTED: auxin-repressed 12.5 kDa protein-like isoform X1 [Brassica rapa]	gi|28207598|gb|AY185352.1|	323	3e-168	Brassica rapa subsp. pekinensis auxin-repressed protein mRNA, partial cds	Q05349	106	6e-29	Auxin-repressed 12.5 kDa protein	.	.	.	.	pfam05564	Auxin_repressed	Dormancy/auxin associated protein. This family contains several plant dormancy-associated and auxin-repressed proteins the function of which are poorly understood.	GO:0009734|auxin-activated signaling pathway;	.	.	.	.
BjuA012748	12	7	389	123.598	9	7	6	7.63903	16.1798	4.01612	2.11161e-15	1.77273e-12	up	yes	BjuA012748	protein_coding	chrA03:23146546-23147424:-	gi|685289671|ref|XP_009135778.1|	450	6e-51	PREDICTED: 36.4 kDa proline-rich protein-like [Brassica rapa]	gi|312283382|dbj|AK353471.1|	231	1e-116	Thellungiella halophila mRNA, complete cds, clone: RTFL01-37-K19	Q00451	103	5e-24	36.4 kDa proline-rich protein	.	.	.	.	pfam14547	Hydrophob_seed	Hydrophobic seed protein. This domain has a four-helix bundle structure. It contains four disulfide bonds, of which three function to keep the C- and N-terminal parts of the molecule in place.	GO:0046686|response to cadmium ion;GO:0006511|ubiquitin-dependent protein catabolic process;	GO:0005829|cytosol;GO:0022626|cytosolic ribosome;GO:0005634|nucleus;GO:0000502|proteasome complex;GO:0019773|proteasome core complex, alpha-subunit complex;GO:0005773|vacuole;	GO:0004298|threonine-type endopeptidase activity;	.	.
BjuA044948	16	34	1	15.9375	2	0	1	0.993725	16.0381	4.00343	0.00118132	0.0293386	up	yes	BjuA044948	protein_coding	chrA10:2632029-2632295:+	gi|685370839|ref|XP_009119140.1|	283	5e-31	PREDICTED: uncharacterized protein LOC103844112 [Brassica rapa]	gi|297848837|ref|XM_002892254.1|	157	5e-76	Arabidopsis lyrata subsp. lyrata hypothetical protein, mRNA	.	.	.	.	.	.	.	.	pfam10269	Tmemb_185A	Transmembrane Fragile-X-F protein. This is a family of conserved transmembrane proteins that appear in humans to be expressed from a region upstream of the FragileXF site and to be intimately linked with the Fragile-X syndrome. Absence of TMEM185A does not necessarily lead to developmental delay, but might in combination with other, yet unknown, factors. Otherwise, the lack of the TMEM185A protei…	.	.	.	.	.
BjuA044310	109	242	48	124.172	8	2	13	7.78738	15.9453	3.99506	5.78778e-06	0.000438699	up	yes	BjuA044310	protein_coding	chrA09:50577551-50578802:-	gi|685367200|ref|XP_009117607.1|	1461	0	PREDICTED: transcription factor MYB51-like [Brassica rapa]	gi|238625812|gb|FJ584296.1|	682	0	Brassica rapa subsp. pekinensis MYB domain protein 51-1 gene, complete cds	O49782	415	3e-143	Transcription factor MYB51	ECU11g1690	105	1e-25	COG5147	pfam00249	Myb_DNA-binding	Myb-like DNA-binding domain. This family contains the DNA binding domains from Myb proteins, as well as the SANT domain family.	GO:0052544|defense response by callose deposition in cell wall;GO:0042742|defense response to bacterium;GO:0009759|indole glucosinolate biosynthetic process;GO:0009682|induced systemic resistance;GO:0009737|response to abscisic acid;GO:0009733|response to auxin;GO:0009617|response to bacterium;GO:0009723|response to ethylene;GO:0009739|response to gibberellin;GO:0009625|response to insect;GO:0009…	GO:0005634|nucleus;	GO:0003677|DNA binding;GO:0003700|transcription factor activity, sequence-specific DNA binding;	K09422	MYBP; myb proto-oncogene protein, plant
BjuB013102	19	18	32	21.4245	3	1	0	1.36155	15.7354	3.97595	0.000258906	0.00934558	up	yes	BjuB013102	protein_coding	chrB05:23602377-23603274:+	gi|674234433|gb|KFK27198.1|	563	8e-71	hypothetical protein AALP_AA8G348200 [Arabis alpina]	gi|565435197|ref|XM_006281151.1|	162	2e-78	Capsella rubella hypothetical protein (CARUB_v10027253mg) mRNA, complete cds	B3GS44	173	2e-53	GPI-anchored protein LORELEI	.	.	.	.	pfam03024	Folate_rec	Folate receptor family. This family includes the folate receptor which binds to folate and reduced folic acid derivatives and mediates delivery of 5-methyltetrahydrofolate to the interior of cells. These proteins are attached to the membrane by a GPI-anchor. The proteins contain 16 conserved cysteines that form eight disulphide bridges.	GO:0009567|double fertilization forming a zygote and endosperm;GO:0010183|pollen tube guidance;GO:0010483|pollen tube reception;GO:0007338|single fertilization;GO:0010198|synergid death;	GO:0031225|anchored component of membrane;GO:0005886|plasma membrane;	.	.	.
BjuA017629	3	32	17	15.864	2	1	0	1.03429	15.3381	3.93904	0.000929638	0.0247614	up	yes	BjuA017629	protein_coding	chrA04:25631895-25634172:+	gi|685266214|ref|XP_009118697.1|	1011	1e-129	PREDICTED: probable pectinesterase/pectinesterase inhibitor 20 [Brassica rapa]	gi|31321893|gb|AY036606.1|	451	0	Brassica napus papillar cell-specific pectin methylesterase-like protein mRNA, complete cds	O22256	250	1e-75	Probable pectinesterase/pectinesterase inhibitor 20	CAC3373	104	2e-24	COG4677	pfam01095	Pectinesterase	Pectinesterase.	GO:0042545|cell wall modification;GO:0045490|pectin catabolic process;	GO:0071944|cell periphery;GO:0005618|cell wall;GO:0005576|extracellular region;	GO:0045330|aspartyl esterase activity;GO:0030599|pectinesterase activity;GO:0046910|pectinesterase inhibitor activity;	K01051	E3.1.1.11; pectinesterase [EC:3.1.1.11]
BjuA031766	185	176	376	228.29	7	20	15	14.9745	15.2452	3.93029	4.8636e-10	1.38908e-07	up	yes	BjuA031766	protein_coding	chrA09:3794830-3801647:-	gi|674913140|emb|CDY19987.1|	1746	0	BnaA09g02640D [Brassica napus]	gi|567141157|ref|XM_006395211.1|	555	0	Eutrema salsugineum hypothetical protein (EUTSA_v10004202mg) mRNA, complete cds	Q9LJB4	597	0	Malonyl-CoA:anthocyanidin 5-O-glucoside-6''-O-malonyltransferase	.	.	.	.	pfam00931	NB-ARC	NB-ARC domain.	GO:0009718|anthocyanin-containing compound biosynthetic process;	.	GO:0050736|O-malonyltransferase activity;	.	.
BjuB011061	433	873	447	543.814	59	23	23	35.8449	15.1713	3.92327	3.17541e-09	7.03772e-07	up	yes	BjuB011061	protein_coding	chrB05:33204431-33207798:+	gi|674936062|emb|CDX97252.1|	1919	0	BnaA02g20430D [Brassica napus]	.	.	.	.	Q9M126	470	2e-161	NAC domain-containing protein 69	.	.	.	.	pfam02365	NAM	No apical meristem (NAM) protein. This is a family of no apical meristem (NAM) proteins these are plant development proteins. Mutations in NAM result in the failure to develop a shoot apical meristem in petunia embryos. NAM is indicated as having a role in determining positions of meristems and primordial. One member of this family NAP (NAC-like, activated by AP3/PI) is encoded by the target gene…	GO:0045893|positive regulation of transcription, DNA-templated;GO:0006351|transcription, DNA-templated;	GO:0016021|integral component of membrane;GO:0005634|nucleus;GO:0005886|plasma membrane;	GO:0003677|DNA binding;GO:0003700|transcription factor activity, sequence-specific DNA binding;	.	.
BjuA007323	35	123	42	61.6849	7	2	3	4.06799	15.1635	3.92253	1.64272e-09	3.92326e-07	up	yes	BjuA007323	protein_coding	chrA02:12368040-12369110:-	gi|685275097|ref|XP_009128529.1|	1380	0	PREDICTED: uncharacterized protein LOC103853356 [Brassica rapa]	gi|567123607|ref|XM_006390889.1|	484	0	Eutrema salsugineum hypothetical protein (EUTSA_v100198500mg) mRNA, partial cds	.	.	.	.	.	.	.	.	pfam04601	DUF569	Protein of unknown function (DUF569). Family of hypothetical proteins. Some family members contain a two copies of the region.	.	.	.	.	.
BjuA039908	14	46	5	20.136	2	0	2	1.33294	15.1064	3.91709	0.000344573	0.0117998	up	yes	BjuA039908	protein_coding	chrA10:18239184-18241700:-	gi|685378890|ref|XP_009122189.1|	2068	0	PREDICTED: UDP-glycosyltransferase 76C1 [Brassica rapa]	gi|110743986|gb|AC189201.1|	810	0	Brassica rapa subsp. pekinensis clone KBrB005N03, complete sequence	Q9FI99	664	0	UDP-glycosyltransferase 76C1	slr1125	52.8	1e-06	COG1819	pfam00201	UDPGT	UDP-glucoronosyl and UDP-glucosyl transferase.	GO:0009813|flavonoid biosynthetic process;GO:0052696|flavonoid glucuronidation;	GO:0043231|intracellular membrane-bounded organelle;	GO:0047807|cytokinin 7-beta-glucosyltransferase activity;GO:0080062|cytokinin 9-beta-glucosyltransferase activity;GO:0080043|quercetin 3-O-glucosyltransferase activity;GO:0080044|quercetin 7-O-glucosyltransferase activity;	K13493	UGT76C1_2; cytokinin-N-glucosyltransferase [EC:2.4.1.-]
BjuA011452	720	2182	943	1186.83	115	22	98	79.2324	14.9791	3.90488	1.02635e-06	0.000104154	up	yes	BjuA011452	protein_coding	chrA03:18083208-18084288:+	gi|685287370|ref|XP_009134619.1|	1418	0	PREDICTED: hypersensitive-induced response protein 3-like [Brassica rapa]	gi|567204241|ref|XM_006408418.1|	660	0	Eutrema salsugineum hypothetical protein (EUTSA_v10021268mg) mRNA, complete cds	Q9SRH6	523	0	Hypersensitive-induced response protein 3	SP2156	228	5e-72	COG0330	pfam01145	Band_7	SPFH domain / Band 7 family. This family has been called SPFH, Band 7 or PHB domain. Recent phylogenetic analysis has shown this domain to be a slipin or Stomatin-like integral membrane domain conserved from protozoa to mammals.	GO:0050832|defense response to fungus;	GO:0016020|membrane;GO:0005739|mitochondrion;GO:0005886|plasma membrane;GO:0009506|plasmodesma;GO:0005774|vacuolar membrane;GO:0005773|vacuole;	.	.	.
BjuA009047	18	65	46	39.6242	4	0	4	2.66588	14.8635	3.8937	1.52929e-05	0.000976206	up	yes	BjuA009047	protein_coding	chrA03:1326736-1329736:-	gi|685280052|ref|XP_009130947.1|	1681	0	PREDICTED: probable carboxylesterase 15 [Brassica rapa]	gi|567171058|ref|XM_006399066.1|	660	0	Eutrema salsugineum hypothetical protein (EUTSA_v10014072mg) mRNA, complete cds	Q9FG13	533	0	Probable carboxylesterase 15	SSO2521	72.8	9e-14	COG0657	pfam07859	Abhydrolase_3	alpha/beta hydrolase fold. This catalytic domain is found in a very wide range of enzymes.	GO:0008152|metabolic process;	.	GO:0052689|carboxylic ester hydrolase activity;	.	.
BjuA046884	22	40	21	25.788	3	2	0	1.74132	14.8094	3.88844	2.15395e-05	0.00129583	up	yes	BjuA046884	protein_coding	chrA09:17467502-17468632:+	gi|685358562|ref|XP_009113932.1|	1622	0	PREDICTED: zinc finger CCCH domain-containing protein 61 [Brassica rapa]	gi|567185036|ref|XM_006403059.1|	548	0	Eutrema salsugineum hypothetical protein (EUTSA_v10003231mg) mRNA, complete cds	Q9FKW2	449	4e-155	Zinc finger CCCH domain-containing protein 61	.	.	.	.	pfam00642	zf-CCCH	Zinc finger C-x8-C-x5-C-x3-H type (and similar).	.	GO:0000932|cytoplasmic mRNA processing body;GO:0010494|cytoplasmic stress granule;	GO:0003677|DNA binding;GO:0046872|metal ion binding;GO:0003700|transcription factor activity, sequence-specific DNA binding;	.	.
BjuB012094	149	118	159	133.193	10	8	8	9.02449	14.7591	3.88353	4.12648e-18	4.48314e-15	up	yes	BjuB012094	protein_coding	chrB05:19476234-19477299:-	gi|685272375|ref|XP_009127253.1|	925	1e-123	PREDICTED: transmembrane ascorbate ferrireductase 1-like [Brassica rapa]	gi|567180299|ref|XM_006401780.1|	480	0	Eutrema salsugineum hypothetical protein (EUTSA_v10014551mg) mRNA, complete cds	Q8L856	268	1e-88	Transmembrane ascorbate ferrireductase 1	.	.	.	.	pfam03188	Cytochrom_B561	Eukaryotic cytochrome b561. Cytochrome b561 is a secretory vesicle-specific electron transport protein. It is an integral membrane protein, that binds two heme groups non-covalently. This is a eukaryotic family. Members of the 'prokaryotic cytochrome b561' family can be found in Pfam: PF01292.	.	GO:0009507|chloroplast;GO:0016021|integral component of membrane;GO:0005774|vacuolar membrane;GO:0005773|vacuole;	GO:0046872|metal ion binding;GO:0016491|oxidoreductase activity;	K08360	CYB561; cytochrome b-561
BjuA014246	26	26	31	25.871	2	2	1	1.75328	14.7558	3.88321	2.09704e-05	0.0012671	up	yes	BjuA014246	protein_coding	chrA03:38909018-38909812:+	gi|685295201|ref|XP_009138487.1|	1406	0	PREDICTED: transcription factor MYB44-like [Brassica rapa]	gi|567216559|ref|XM_006411846.1|	244	7e-124	Eutrema salsugineum hypothetical protein (EUTSA_v10025742mg) mRNA, complete cds	Q9FDW1	245	3e-78	Transcription factor MYB44	ECU11g1690	124	4e-33	COG5147	pfam00249	Myb_DNA-binding	Myb-like DNA-binding domain. This family contains the DNA binding domains from Myb proteins, as well as the SANT domain family.	GO:0009738|abscisic acid-activated signaling pathway;GO:0042742|defense response to bacterium;GO:0050832|defense response to fungus;GO:2000022|regulation of jasmonic acid mediated signaling pathway;GO:2000031|regulation of salicylic acid mediated signaling pathway;GO:0009737|response to abscisic acid;GO:0009733|response to auxin;GO:0046686|response to cadmium ion;GO:0010200|response to chitin;GO:…	GO:0005634|nucleus;	GO:0003677|DNA binding;GO:0003700|transcription factor activity, sequence-specific DNA binding;	K09422	MYBP; myb proto-oncogene protein, plant
BjuB042148	107	62	92	82.0298	12	1	4	5.6637	14.4834	3.85633	8.2754e-05	0.00382092	up	yes	BjuB042148	protein_coding	chrB01:5677456-5679278:+	gi|685284889|ref|XP_009133349.1|	2342	0	PREDICTED: patatin-like protein 6 [Brassica rapa]	gi|567214462|ref|XM_006411085.1|	934	0	Eutrema salsugineum hypothetical protein (EUTSA_v10016579mg) mRNA, complete cds	O80959	860	0	Patatin-like protein 6	all2302	87.4	7e-18	COG3621	pfam01734	Patatin	Patatin-like phospholipase. This family consists of various patatin glycoproteins from plants. The patatin protein accounts for up to 40% of the total soluble protein in potato tubers. Patatin is a storage protein but it also has the enzymatic activity of lipid acyl hydrolase, catalyzing the cleavage of fatty acids from membrane lipids. Members of this family have been found also in vertebrates.	GO:0006952|defense response;GO:0016042|lipid catabolic process;	.	GO:0016787|hydrolase activity;	.	.
BjuB045900	238	86	157	152.276	19	4	9	10.7899	14.1128	3.81893	2.74903e-06	0.000236519	up	yes	BjuB045900	protein_coding	chrB05:60930078-60931016:+	gi|685274489|ref|XP_009128277.1|	952	2e-126	PREDICTED: F-box protein At1g78100-like [Brassica rapa]	gi|199580112|gb|AC189414.2|	353	0	Brassica rapa subsp. pekinensis clone KBrB061K11, complete sequence	Q9C9S2	340	2e-115	F-box protein At1g78100	.	.	.	.	pfam12624	Chorein_N	N-terminal region of Chorein, a TM vesicle-mediated sorter. Although mutations in the full-length vacuolar protein sorting 13A (VPS13A) protein in vertebrates lead to the disease of chorea-acanthocytosis, the exact function of any of the regions within the protein is not yet known. This region is the proposed leucine zipper at the N-terminus. The full-length protein is a transmembrane protein wit…	GO:0010541|acropetal auxin transport;GO:0010540|basipetal auxin transport;GO:0009736|cytokinin-activated signaling pathway;GO:0016567|protein ubiquitination;	GO:0005634|nucleus;GO:0009506|plasmodesma;	.	.	.
BjuA043966	592	658	825	645.137	41	49	41	45.9344	14.0448	3.81196	4.67481e-40	3.70031e-36	up	yes	BjuA043966	protein_coding	chrA08:25949657-25953476:+	gi|685351496|ref|XP_009111175.1|	2095	0	PREDICTED: uncharacterized protein LOC103836636 [Brassica rapa]	gi|567156170|ref|XM_006418223.1|	451	0	Eutrema salsugineum hypothetical protein (EUTSA_v10008776mg) mRNA, complete cds	P42760	332	2e-108	Glutathione S-transferase F6	.	.	.	.	pfam02798	GST_N	Glutathione S-transferase, N-terminal domain. Function: conjugation of reduced glutathione to a variety of targets. Also included in the alignment, but are not GSTs: * S-crystallins from squid. Similarity to GST previously noted. * Eukaryotic elongation factors 1-gamma. Not known to have GST activity; similarity not previously recognized. * HSP26 family of stress-related proteins. including auxin…	GO:0042742|defense response to bacterium;GO:0006749|glutathione metabolic process;GO:0046686|response to cadmium ion;GO:0006979|response to oxidative stress;GO:0009651|response to salt stress;GO:0009636|response to toxic substance;GO:0009414|response to water deprivation;GO:0009407|toxin catabolic process;	GO:0005618|cell wall;GO:0005737|cytoplasm;GO:0005829|cytosol;GO:0005739|mitochondrion;GO:0009506|plasmodesma;GO:0005773|vacuole;	GO:2001147|camalexin binding;GO:0050897|cobalt ion binding;GO:0005507|copper ion binding;GO:0043295|glutathione binding;GO:0004364|glutathione transferase activity;GO:2001227|quercitrin binding;	K00799	GST, gst; glutathione S-transferase [EC:2.5.1.18]
BjuO012999	48	181	11	74.2676	9	0	7	5.3198	13.9606	3.80329	0.000865428	0.0235687	up	yes	BjuO012999	protein_coding	chrSuper_scaffold_67_371834_1779073:1164331-1168926:-	gi|685360588|ref|XP_009114788.1|	4893	0	PREDICTED: non-lysosomal glucosylceramidase [Brassica rapa]	gi|567144790|ref|XM_006415003.1|	2084	0	Eutrema salsugineum hypothetical protein (EUTSA_v10006714mg) mRNA, complete cds	Q69ZF3	545	3e-177	Non-lysosomal glucosylceramidase	alr2816	246	4e-68	COG4354	pfam04685	DUF608	Protein of unknown function, DUF608. This family represents a conserved region with a pankaryotic distribution in a number of uncharacterized proteins.	GO:0008206|bile acid metabolic process;GO:0021954|central nervous system neuron development;GO:0006680|glucosylceramide catabolic process;GO:0016139|glycoside catabolic process;	GO:0005789|endoplasmic reticulum membrane;GO:0000139|Golgi membrane;GO:0016021|integral component of membrane;	GO:0008422|beta-glucosidase activity;GO:0004348|glucosylceramidase activity;	K17108	GBA2; non-lysosomal glucosylceramidase [EC:3.2.1.45]
BjuA017493	161	69	67	94.461	10	3	7	6.78639	13.9192	3.799	1.80826e-12	8.71238e-10	up	yes	BjuA017493	protein_coding	chrA04:24894383-24896724:-	gi|674895809|emb|CDY37049.1|	2266	0	BnaA04g26270D [Brassica napus]	gi|567166135|ref|XM_006397673.1|	844	0	Eutrema salsugineum hypothetical protein (EUTSA_v10001282mg) mRNA, complete cds	O64637	712	0	Cytochrome P450 76C2	BH0579	121	4e-29	COG2124	pfam00067	p450	Cytochrome P450. Cytochrome P450s are haem-thiolate proteins involved in the oxidative degradation of various compounds. They are particularly well known for their role in the degradation of environmental toxins and mutagens. They can be divided into 4 classes, according to the method by which electrons from NAD(P)H are delivered to the catalytic site. Sequence conservation is relatively low with…	GO:0044550|secondary metabolite biosynthetic process;	GO:0016021|integral component of membrane;GO:0016020|membrane;	GO:0020037|heme binding;GO:0005506|iron ion binding;GO:0016709|oxidoreductase activity, acting on paired donors, with incorporation or reduction of molecular oxygen, NAD(P)H as one donor, and incorporation of one atom of oxygen;	.	.
BjuA008667	390	610	376	428.125	66	16	12	31.7459	13.486	3.75339	3.71445e-07	4.38828e-05	up	yes	BjuA008667	protein_coding	chrA02:37050954-37052124:+	gi|685279079|ref|XP_009130475.1|	1062	1e-145	PREDICTED: probable WRKY transcription factor 51 isoform X2 [Brassica rapa]	gi|567136984|ref|XM_006394048.1|	355	0	Eutrema salsugineum hypothetical protein (EUTSA_v10004930mg) mRNA, complete cds	Q93WU9	285	2e-96	Probable WRKY transcription factor 51	.	.	.	.	pfam03106	WRKY	WRKY DNA -binding domain.	GO:0042742|defense response to bacterium;GO:0050832|defense response to fungus;GO:0009867|jasmonic acid mediated signaling pathway;GO:0006351|transcription, DNA-templated;	GO:0005634|nucleus;	GO:0043565|sequence-specific DNA binding;GO:0003700|transcription factor activity, sequence-specific DNA binding;	.	.
BjuB040537	18	68	23	33.5897	3	4	0	2.50088	13.4312	3.74751	0.000217757	0.00814683	up	yes	BjuB040537	protein_coding	chrB05:6089222-6090628:+	gi|727550431|ref|XP_010447897.1|	1768	0	PREDICTED: L-type lectin-domain containing receptor kinase V.9-like [Camelina sativa]	gi|332656411|gb|CP002687.1|	722	0	Arabidopsis thaliana chromosome 4 sequence	Q9SZD5	657	0	L-type lectin-domain containing receptor kinase V.9	YAR019c	55.5	2e-07	COG0515	pfam00139	Lectin_legB	Legume lectin domain.	.	GO:0016021|integral component of membrane;GO:0005886|plasma membrane;	GO:0005524|ATP binding;GO:0030246|carbohydrate binding;GO:0004674|protein serine/threonine kinase activity;	.	.
BjuA034374	1288	1525	1884	1458.93	70	97	146	109.272	13.3515	3.73893	3.32196e-19	3.83465e-16	up	yes	BjuA034374	protein_coding	chrA09:25075939-25079304:+	gi|674916504|emb|CDY16649.1|	2391	0	BnaA09g20270D [Brassica napus]	gi|565459315|ref|XM_006287595.1|	851	0	Capsella rubella hypothetical protein (CARUB_v10000868mg) mRNA, complete cds	Q9M0Z9	763	0	Sugar transporter ERD6-like 15	.	.	.	.	pfam00083	Sugar_tr	Sugar (and other) transporter.	GO:0046323|glucose import;GO:0035428|hexose transmembrane transport;	GO:0005887|integral component of plasma membrane;	GO:0005355|glucose transmembrane transporter activity;GO:0005351|sugar:proton symporter activity;	.	.
BjuA011490	6	33	38	23.5033	1	2	2	1.76524	13.3145	3.73493	6.50076e-05	0.0031596	up	yes	BjuA011490	protein_coding	chrA03:18270695-18271560:-	gi|685287484|ref|XP_009134682.1|	1212	2e-166	PREDICTED: LOB domain-containing protein 41 [Brassica rapa]	gi|567203995|ref|XM_006408344.1|	457	0	Eutrema salsugineum hypothetical protein (EUTSA_v10021328mg) mRNA, complete cds	Q9M886	395	9e-138	LOB domain-containing protein 41	.	.	.	.	pfam03195	DUF260	Protein of unknown function DUF260.	GO:0006355|regulation of transcription, DNA-templated;	.	.	.	.
BjuA013035	24	7	14	14.2933	1	2	0	1.08681	13.1516	3.71717	0.00220033	0.0458158	up	yes	BjuA013035	protein_coding	chrA03:32083755-32087969:-	gi|674934781|emb|CDX98767.1|	1422	0	BnaA03g45520D [Brassica napus]	gi|567219985|ref|XM_006413559.1|	575	0	Eutrema salsugineum hypothetical protein (EUTSA_v10025675mg) mRNA, complete cds	Q1EC69	177	2e-50	Methylsterol monooxygenase 1-2	SPAC630.08c	69.3	2e-12	COG3000	pfam03479	DUF296	Domain of unknown function (DUF296). This putative domain is found in proteins that contain AT-hook motifs pfam02178, which strongly suggests a DNA-binding function for the proteins as a whole. There are three highly conserved histidine residues, eg at 117, 119 and 133 in Reut_B5223, which should be a structurally conserved metal-binding unit, based on structural comparison with known metal-bindi…	GO:0080064|4,4-dimethyl-9beta,19-cyclopropylsterol oxidation;GO:0006633|fatty acid biosynthetic process;GO:0016126|sterol biosynthetic process;	GO:0005789|endoplasmic reticulum membrane;GO:0016021|integral component of membrane;	GO:0000254|C-4 methylsterol oxidase activity;GO:0005506|iron ion binding;	K14423	SMO1; 4,4-dimethyl-9beta,19-cyclopropylsterol-4alpha-methyl oxidase [EC:1.14.13.72]
BjuO009836	30653	10236	1206	13613	876	708	1425	1038.94	13.1028	3.7118	5.73287e-14	3.56906e-11	up	yes	BjuO009836	protein_coding	chrContig952:24543-24722:-	gi|674871096|emb|CDY63598.1|	307	6e-35	BnaUnng00860D [Brassica napus]	gi|597441208|gb|KJ136822.1|	180	5e-89	Cardamine resedifolia plastid, complete genome	.	.	.	.	.	.	.	.	pfam02681	DUF212	Divergent PAP2 family. This family is related to the pfam01569 family (personal obs: C Yeats).	.	.	.	.	.
BjuB010724	340	198	364	282.604	9	10	44	21.6685	13.0422	3.70511	8.8761e-06	0.000636232	up	yes	BjuB010724	protein_coding	chrB05:56629853-56631083:-	.	.	.	.	.	.	.	.	.	.	.	.	.	.	.	.	pfam05766	NinG	Bacteriophage Lambda NinG protein. NinG or Rap is involved in recombination. Rap (recombination adept with plasmid) increases lambda-by-plasmid recombination catalysed by Escherichia coli's RecBCD pathway.	.	.	.	.	.
BjuA040770	68	112	15	61.0921	7	1	6	4.70585	12.9822	3.69846	8.86637e-07	9.11443e-05	up	yes	BjuA040770	protein_coding	chrA02:81311-82315:+	gi|674928325|emb|CDY04820.1|	896	4e-119	BnaAnng00020D [Brassica napus]	gi|567169111|ref|XM_006398502.1|	180	2e-88	Eutrema salsugineum hypothetical protein (EUTSA_v10014700mg) mRNA, complete cds	Q9LZV6	259	1e-84	Probable WRKY transcription factor 62	.	.	.	.	pfam03106	WRKY	WRKY DNA -binding domain.	GO:0042742|defense response to bacterium;GO:0009863|salicylic acid mediated signaling pathway;GO:0006351|transcription, DNA-templated;	GO:0005634|nucleus;	GO:0043565|sequence-specific DNA binding;GO:0003700|transcription factor activity, sequence-specific DNA binding;	.	.
BjuA033614	3591	5993	5767	4752.76	712	213	158	367.495	12.9329	3.69297	6.52186e-10	1.78011e-07	up	yes	BjuA033614	protein_coding	chrA09:15656560-15657641:+	gi|685357196|ref|XP_009113391.1|	1301	5e-180	PREDICTED: basic endochitinase CHB4-like [Brassica rapa]	gi|23321212|gb|AF528184.1|	450	0	Brassica rapa subsp. pekinensis chitinase mRNA, partial cds	Q06209	350	7e-120	Basic endochitinase CHB4	.	.	.	.	pfam00182	Glyco_hydro_19	Chitinase class I.	GO:0016998|cell wall macromolecule catabolic process;GO:0006032|chitin catabolic process;GO:0006952|defense response;GO:0000272|polysaccharide catabolic process;	GO:0005615|extracellular space;	GO:0008061|chitin binding;GO:0004568|chitinase activity;	K01183	E3.2.1.14; chitinase [EC:3.2.1.14]
BjuB042975	20	29	22	22.0817	1	1	3	1.72467	12.8034	3.67846	0.000144456	0.00587668	up	yes	BjuB042975	protein_coding	chrB04:1572713-1574248:-	gi|674898987|emb|CDY33887.1|	1205	2e-163	BnaA02g31000D [Brassica napus]	gi|567140311|ref|XM_006394969.1|	555	0	Eutrema salsugineum hypothetical protein (EUTSA_v10004611mg) mRNA, complete cds	B9DGI8	411	2e-142	Basic leucine zipper 63	.	.	.	.	pfam12498	bZIP_C	Basic leucine-zipper C terminal. This family of proteins is found in eukaryotes. Proteins in this family are typically between 174 and 411 amino acids in length. The family is found in association with pfam00170. There is a conserved KVK sequence motif. There is a single completely conserved residue K that may be functionally important. Various bZIP proteins have been found and shown to play a ro…	GO:0071215|cellular response to abscisic acid stimulus;GO:0071333|cellular response to glucose stimulus;GO:0006351|transcription, DNA-templated;	GO:0005634|nucleus;	GO:0046982|protein heterodimerization activity;GO:0043565|sequence-specific DNA binding;GO:0003700|transcription factor activity, sequence-specific DNA binding;	.	.
BjuB012671	158	179	85	132.378	14	9	7	10.3741	12.7604	3.67361	1.94796e-16	1.86091e-13	up	yes	BjuB012671	protein_coding	chrB05:17393667-17395155:+	gi|674919072|emb|CDY14054.1|	1968	0	BnaC02g01710D [Brassica napus]	gi|567171305|ref|XM_006399138.1|	799	0	Eutrema salsugineum hypothetical protein (EUTSA_v10015436mg) mRNA, complete cds	Q39112	692	0	Gibberellin 20 oxidase 3	PA4191	118	4e-29	COG3491	pfam03171	2OG-FeII_Oxy	2OG-Fe(II) oxygenase superfamily. This family contains members of the 2-oxoglutarate (2OG) and Fe(II)-dependent oxygenase superfamily. This family includes the C-terminal of prolyl 4-hydroxylase alpha subunit. The holoenzyme has the activity EC:1.14.11.2 catalyzing the reaction: Procollagen L-proline + 2-oxoglutarate + O2 <=> procollagen trans- 4-hydroxy-L-proline + succinate + CO2. The full enzy…	GO:0009908|flower development;GO:0009740|gibberellic acid mediated signaling pathway;GO:0009686|gibberellin biosynthetic process;GO:0009416|response to light stimulus;GO:0009826|unidimensional cell growth;	.	GO:0045544|gibberellin 20-oxidase activity;GO:0046872|metal ion binding;	K05282	E1.14.11.12; gibberellin 20-oxidase [EC:1.14.11.12]
BjuA026095	37	1	17	17.6716	1	1	2	1.38546	12.7551	3.673	0.00120232	0.0297137	up	yes	BjuA026095	protein_coding	chrA07:16789030-16793440:-	gi|674931971|emb|CDY01357.1|	483	1e-58	BnaA07g11300D [Brassica napus]	gi|77817303|gb|DQ244627.1|	268	2e-137	Zea mays clone 9712 mRNA sequence	P93047	164	9e-50	High mobility group B protein 3	YPR052c	61.6	8e-12	COG5648	pfam00505	HMG_box	HMG (high mobility group) box.	GO:0006333|chromatin assembly or disassembly;	GO:0000785|chromatin;GO:0005829|cytosol;GO:0005634|nucleus;	GO:0003682|chromatin binding;GO:0003677|DNA binding;GO:0030527|structural constituent of chromatin;GO:0003700|transcription factor activity, sequence-specific DNA binding;	.	.
BjuA039911	41	121	14	54.6023	8	0	5	4.31411	12.6567	3.66183	0.0016001	0.0364049	up	yes	BjuA039911	protein_coding	chrA10:18253219-18255300:+	gi|685378881|ref|XP_009122185.1|	2128	0	PREDICTED: plant intracellular Ras-group-related LRR protein 1 [Brassica rapa]	gi|567170795|ref|XM_006398984.1|	1050	0	Eutrema salsugineum hypothetical protein (EUTSA_v10013295mg) mRNA, complete cds	Q9FFJ3	786	0	Plant intracellular Ras-group-related LRR protein 1	MA2301_1	138	4e-36	COG4886	pfam13855	LRR_8	Leucine rich repeat.	GO:0055046|microgametogenesis;GO:0009555|pollen development;	.	.	.	.
BjuA046102	46	87	26	49.5343	4	6	1	3.92691	12.6141	3.65696	4.96266e-06	0.000385716	up	yes	BjuA046102	protein_coding	chrA05:31144157-31144558:-	gi|674883090|emb|CDY49348.1|	501	1e-63	BnaA05g33100D [Brassica napus]	gi|145338099|ref|NM_111301.3|	236	7e-120	Arabidopsis thaliana RmlC-like cupins superfamily protein mRNA, complete cds	.	.	.	.	asr1714	80.9	6e-20	COG3450	pfam05899	Cupin_3	Protein of unknown function (DUF861). This family consists of several proteins which seem to be specific to plants and bacteria. The function of this family is unknown.	.	.	.	.	.
BjuB024734	5	31	19	16.825	2	1	1	1.3735	12.2497	3.61468	0.00101483	0.0263635	up	yes	BjuB024734	protein_coding	chrB01:33606134-33608896:+	gi|685309548|ref|XP_009145396.1|	442	2e-52	PREDICTED: uncharacterized protein LOC103869096 [Brassica rapa]	gi|297835225|ref|XM_002885449.1|	145	6e-69	Arabidopsis lyrata subsp. lyrata hypothetical protein, mRNA	P53086	85.5	1e-17	Kinesin-like protein KIP3	YGL216w	85.5	4e-18	COG5059	pfam00225	Kinesin	Kinesin motor domain.	GO:0000132|establishment of mitotic spindle orientation;GO:0090307|mitotic spindle assembly;GO:0051228|mitotic spindle disassembly;GO:0030472|mitotic spindle organization in nucleus;GO:0031115|negative regulation of microtubule polymerization;GO:0030473|nuclear migration along microtubule;GO:0070462|plus-end specific microtubule depolymerization;GO:0032888|regulation of mitotic spindle elongation;	GO:0005881|cytoplasmic microtubule;GO:0005871|kinesin complex;GO:0005880|nuclear microtubule;	GO:0005524|ATP binding;GO:0008574|ATP-dependent microtubule motor activity, plus-end-directed;GO:0070463|tubulin-dependent ATPase activity;	K10401	KIF18_19; kinesin family member 18/19
BjuB007220	13	96	42	46.1959	6	3	2	3.7813	12.2169	3.61081	4.64472e-07	5.35041e-05	up	yes	BjuB007220	protein_coding	chrB07:4893381-4900341:+	gi|674885666|emb|CDY46886.1|	2559	0	BnaA01g27860D [Brassica napus]	gi|567197920|ref|XM_006406638.1|	755	0	Eutrema salsugineum hypothetical protein (EUTSA_v10020120mg) mRNA, complete cds	Q9LDR2	803	0	Putative cyclic nucleotide-gated ion channel 19	.	.	.	.	pfam00520	Ion_trans	Ion transport protein. This family contains Sodium, Potassium, Calcium ion channels. This family is 6 transmembrane helices in which the last two helices flank a loop which determines ion selectivity. In some sub-families (e.g. Na channels) the domain is repeated four times, whereas in others (e.g. K channels) the protein forms as a tetramer in the membrane. A bacterial structure of the protein i…	GO:0042391|regulation of membrane potential;	GO:0005887|integral component of plasma membrane;	GO:0030552|cAMP binding;GO:0030553|cGMP binding;GO:0005249|voltage-gated potassium channel activity;	K05391	CNGF; cyclic nucleotide gated channel, other eukaryote
BjuB018139	50	44	36	40.7929	3	0	7	3.35626	12.1543	3.60339	0.00155286	0.0356572	up	yes	BjuB018139	protein_coding	chrB08:61756386-61757207:-	gi|685363054|ref|XP_009115819.1|	1002	5e-134	PREDICTED: uncharacterized protein LOC103841060 [Brassica rapa]	gi|567187815|ref|XM_006403859.1|	462	0	Eutrema salsugineum hypothetical protein (EUTSA_v10011111mg) mRNA, complete cds	.	.	.	.	.	.	.	.	pfam03087	DUF241	Arabidopsis protein of unknown function. This family represents a number of Arabidopsis proteins. Their functions are unknown.	.	.	.	.	.
BjuA002824	11	48	11	21.5651	2	3	0	1.79385	12.0217	3.58757	0.000313269	0.0109305	up	yes	BjuA002824	protein_coding	chrA01:975801-977561:+	gi|685256280|ref|XP_009133375.1|	2522	0	PREDICTED: 1-aminocyclopropane-1-carboxylate synthase 8 [Brassica rapa]	gi|567216447|ref|XM_006411790.1|	1029	0	Eutrema salsugineum hypothetical protein (EUTSA_v10027155mg) mRNA, complete cds	Q9T065	904	0	1-aminocyclopropane-1-carboxylate synthase 8	SP0035	117	2e-28	COG0436	pfam00155	Aminotran_1_2	Aminotransferase class I and II.	GO:0009693|ethylene biosynthetic process;GO:0009835|fruit ripening;	.	GO:0016847|1-aminocyclopropane-1-carboxylate synthase activity;GO:0030170|pyridoxal phosphate binding;	K01762	ACS; 1-aminocyclopropane-1-carboxylate synthase [EC:4.4.1.14]
BjuO012150	8	25	21	16.5952	1	1	2	1.38546	11.9781	3.58233	0.00116083	0.028997	up	yes	BjuO012150	protein_coding	chrSuper_scaffold_199_1693331_3229516:1187671-1187931:-	gi|685336106|ref|XP_009105394.1|	350	4e-41	PREDICTED: uncharacterized protein LOC103831261 [Brassica rapa]	gi|567124263|ref|XM_006391071.1|	172	2e-84	Eutrema salsugineum hypothetical protein (EUTSA_v10019384mg) mRNA, complete cds	.	.	.	.	.	.	.	.	pfam06929	Rotavirus_VP3	Rotavirus VP3 protein. This family consists of several Rotavirus specific VP3 proteins. VP3 is known to be a viral guanylyltransferase and is thought to posses methyltransferase activity and therefore VP3 is a predicted multifunctional capping enzyme.	.	.	.	.	.
BjuB014169	13	0	185	60.1787	9	3	3	5.10228	11.7945	3.56004	1.91691e-06	0.000175337	up	yes	BjuB014169	protein_coding	chrB05:8714385-8720470:-	gi|685259809|ref|XP_009137236.1|	1451	0	PREDICTED: cystine lyase CORI3-like [Brassica rapa]	gi|28192641|gb|AY187682.1|	747	0	Brassica oleracea cystine lyase BOCL-3 mRNA, complete cds	Q9SUR6	411	4e-137	Cystine lyase CORI3	BS_aspB	114	8e-27	COG0436	pfam00155	Aminotran_1_2	Aminotransferase class I and II.	GO:0009058|biosynthetic process;GO:0006520|cellular amino acid metabolic process;GO:0042538|hyperosmotic salinity response;GO:0009737|response to abscisic acid;GO:0009753|response to jasmonic acid;GO:0010188|response to microbial phytotoxin;GO:0009611|response to wounding;	GO:0048046|apoplast;GO:0005773|vacuole;	GO:0004121|cystathionine beta-lyase activity;GO:0030170|pyridoxal phosphate binding;GO:0008483|transaminase activity;	K00815	TAT; tyrosine aminotransferase [EC:2.6.1.5]
BjuB012294	48	175	66	89.0551	3	6	13	7.67021	11.6105	3.53736	1.62707e-05	0.00102797	up	yes	BjuB012294	protein_coding	chrB05:11858937-11859605:+	gi|674947909|emb|CDX85691.1|	1085	2e-148	BnaA02g01220D [Brassica napus]	gi|110797020|gb|AC189340.1|	528	0	Brassica rapa subsp. pekinensis clone KBrB041J18, complete sequence	.	.	.	.	.	.	.	.	pfam14009	DUF4228	Domain of unknown function (DUF4228). This domain is found in plants. The function is not known.	.	.	.	.	.
BjuA026557	73	196	133	123.948	15	3	14	10.7972	11.4797	3.52101	2.37785e-07	3.02878e-05	up	yes	BjuA026557	protein_coding	chrA07:21364108-21368877:+	gi|685332513|ref|XP_009103974.1|	787	3e-102	PREDICTED: uncharacterized protein LOC103830027 [Brassica rapa]	gi|567186042|ref|XM_006403341.1|	326	2e-169	Eutrema salsugineum hypothetical protein (EUTSA_v10010703mg) mRNA, complete cds	Q9LY56	141	7e-40	Protein yippee-like At3g55890	.	.	.	.	pfam03226	Yippee-Mis18	Yippee zinc-binding/DNA-binding /Mis18, centromere assembly. This family includes both Yippee-type proteins and Mis18 kinetochore proteins. Yippee are putative zinc-binding/DNA-binding proteins. Mis18 are proteins involved in the priming of centromeres for recruiting CENP-A. Mis18-alpha and beta form part of a small complex with Mis18-binding protein. Mis18-alpha is found to interact with DNA de-…	.	.	GO:0046872|metal ion binding;	.	.
BjuA031546	8	33	9	15.4048	2	1	1	1.3735	11.2157	3.48745	0.00240329	0.0489205	up	yes	BjuA031546	protein_coding	chrA09:1843515-1844613:-	gi|685266791|ref|XP_009121612.1|	1272	3e-171	PREDICTED: cytochrome P450 71B4-like [Brassica rapa]	gi|567142243|ref|XM_006395513.1|	416	0	Eutrema salsugineum hypothetical protein (EUTSA_v10003650mg) mRNA, complete cds	O65786	390	1e-131	Cytochrome P450 71B4	all1361	82.8	6e-17	COG2124	pfam00067	p450	Cytochrome P450. Cytochrome P450s are haem-thiolate proteins involved in the oxidative degradation of various compounds. They are particularly well known for their role in the degradation of environmental toxins and mutagens. They can be divided into 4 classes, according to the method by which electrons from NAD(P)H are delivered to the catalytic site. Sequence conservation is relatively low with…	GO:0098542|defense response to other organism;GO:0044550|secondary metabolite biosynthetic process;	GO:0016021|integral component of membrane;GO:0016020|membrane;	GO:0020037|heme binding;GO:0005506|iron ion binding;GO:0016709|oxidoreductase activity, acting on paired donors, with incorporation or reduction of molecular oxygen, NAD(P)H as one donor, and incorporation of one atom of oxygen;	K00517	E1.14.-.-
BjuA024904	15	13	21	15.258	2	1	1	1.3735	11.1088	3.47364	0.00243506	0.0492595	up	yes	BjuA024904	protein_coding	chrA06:28941806-28947973:-	gi|674876510|emb|CDY55875.1|	1657	0	BnaC06g41780D [Brassica napus]	gi|567131946|ref|XM_006392780.1|	560	0	Eutrema salsugineum hypothetical protein (EUTSA_v10011411mg) mRNA, complete cds	Q8GY87	60.1	2e-08	Probable ubiquitin-conjugating enzyme E2 26	SPAC18B11.07c	66.6	6e-12	COG5078	pfam00179	UQ_con	Ubiquitin-conjugating enzyme. Proteins destined for proteasome-mediated degradation may be ubiquitinated. Ubiquitination follows conjugation of ubiquitin to a conserved cysteine residue of UBC homologues. TSG101 is one of several UBC homologues that lacks this active site cysteine.	.	GO:0005737|cytoplasm;	GO:0005524|ATP binding;GO:0061630|ubiquitin protein ligase activity;GO:0031625|ubiquitin protein ligase binding;	K10581	UBE2O; ubiquitin-conjugating enzyme E2 O [EC:2.3.2.24]
BjuA020323	111	595	106	249.766	25	19	21	22.5207	11.0905	3.47126	8.5521e-20	1.03012e-16	up	yes	BjuA020323	protein_coding	chrA05:9360760-9361615:+	gi|674875848|emb|CDY56826.1|	1343	0	BnaC05g37800D [Brassica napus]	gi|567198847|ref|XM_006406904.1|	454	0	Eutrema salsugineum hypothetical protein (EUTSA_v10021397mg) mRNA, complete cds	P24805	114	1e-29	Stem-specific protein TSJT1	.	.	.	.	pfam12481	DUF3700	Aluminium induced protein. This domain family is found in eukaryotes, and is approximately 120 amino acids in length. There are two conserved sequence motifs: YGL and LRDR. This family is related to GATase enzyme domains.	GO:0042254|ribosome biogenesis;	GO:0005730|nucleolus;	.	.	.
BjuA023217	27	39	5	22.3038	4	1	1	2.02802	10.9978	3.45915	0.000319651	0.0111112	up	yes	BjuA023217	protein_coding	chrA07:14640249-14641343:-	gi|685329930|ref|XP_009102991.1|	795	5e-105	PREDICTED: uncharacterized protein LOC103829075 [Brassica rapa]	gi|567147371|ref|XM_006415717.1|	273	4e-140	Eutrema salsugineum hypothetical protein (EUTSA_v10008828mg) mRNA, complete cds	.	.	.	.	.	.	.	.	pfam07083	DUF1351	Protein of unknown function (DUF1351). This family consists of several bacterial and phage proteins of around 230 residues in length. The function of this family is unknown.	.	.	.	.	.
BjuB022484	44	102	56	62.4991	10	1	6	5.68762	10.9886	3.45794	2.34617e-05	0.00139034	up	yes	BjuB022484	protein_coding	chrB06:25739779-25747510:-	gi|685332513|ref|XP_009103974.1|	730	1e-93	PREDICTED: uncharacterized protein LOC103830027 [Brassica rapa]	gi|297816913|ref|XM_002876294.1|	323	9e-168	Arabidopsis lyrata subsp. lyrata hypothetical protein, mRNA	Q9LY56	135	7e-38	Protein yippee-like At3g55890	.	.	.	.	pfam03226	Yippee-Mis18	Yippee zinc-binding/DNA-binding /Mis18, centromere assembly. This family includes both Yippee-type proteins and Mis18 kinetochore proteins. Yippee are putative zinc-binding/DNA-binding proteins. Mis18 are proteins involved in the priming of centromeres for recruiting CENP-A. Mis18-alpha and beta form part of a small complex with Mis18-binding protein. Mis18-alpha is found to interact with DNA de-…	.	.	GO:0046872|metal ion binding;	.	.
BjuB032431	463	1283	518	699.936	81	41	64	63.7883	10.9728	3.45586	1.14986e-24	2.54847e-21	up	yes	BjuB032431	protein_coding	chrB03:15551116-15552518:+	gi|685367109|ref|XP_009117562.1|	1403	0	PREDICTED: protein TIFY 10A-like [Brassica rapa]	gi|567150041|ref|XM_006416467.1|	404	0	Eutrema salsugineum hypothetical protein (EUTSA_v10008419mg) mRNA, complete cds	Q9LMA8	369	2e-127	Protein TIFY 10A	.	.	.	.	pfam06200	tify	tify domain. This short possible domain is found in a variety of plant transcription factors that contain GATA domains as well as other motifs. Although previously known as the Zim domain this is now called the tify domain after its most conserved amino acids. TIFY proteins can be further classified into two groups depending on the presence (group I) or absence (group II) of a C2C2-GATA domain. F…	GO:0042742|defense response to bacterium;GO:0009908|flower development;GO:0009867|jasmonic acid mediated signaling pathway;GO:1903507|negative regulation of nucleic acid-templated transcription;GO:0009555|pollen development;GO:1900067|regulation of cellular response to alkaline pH;GO:0031347|regulation of defense response;GO:2000022|regulation of jasmonic acid mediated signaling pathway;GO:000635…	GO:0005634|nucleus;	GO:0003714|transcription corepressor activity;	K13464	JAZ; jasmonate ZIM domain-containing protein
BjuA004662	69	150	66	88.3906	0	7	16	8.08586	10.9315	3.45042	0.00116118	0.028997	up	yes	BjuA004662	protein_coding	chrA01:10863943-10865011:-	gi|685261039|ref|XP_009143398.1|	1456	0	PREDICTED: NAC domain-containing protein 72-like [Brassica rapa]	gi|599327843|gb|KC966756.1|	852	0	Brassica napus NAC transcription factor 72 (NAC72.1) mRNA, complete cds	Q93VY3	499	2e-177	NAC domain-containing protein 72	.	.	.	.	pfam02365	NAM	No apical meristem (NAM) protein. This is a family of no apical meristem (NAM) proteins these are plant development proteins. Mutations in NAM result in the failure to develop a shoot apical meristem in petunia embryos. NAM is indicated as having a role in determining positions of meristems and primordial. One member of this family NAP (NAC-like, activated by AP3/PI) is encoded by the target gene…	GO:0006355|regulation of transcription, DNA-templated;GO:0006351|transcription, DNA-templated;	GO:0005634|nucleus;	GO:0003677|DNA binding;	.	.
BjuB015167	30	35	17	25.7032	5	1	1	2.35527	10.913	3.44798	0.000642867	0.0190278	up	yes	BjuB015167	protein_coding	chrB08:10212225-10212500:+	gi|674930716|emb|CDY02656.1|	458	3e-57	BnaC02g07790D [Brassica napus]	gi|565453886|ref|XM_006286586.1|	171	9e-84	Capsella rubella hypothetical protein (CARUB_v10002518mg) mRNA, complete cds	P33080	108	3e-30	Auxin-induced protein X10A	.	.	.	.	pfam02519	Auxin_inducible	Auxin responsive protein. This family consists of the protein products of the ARG7 auxin responsive genes family none of which have any identified functional role.	GO:0009734|auxin-activated signaling pathway;	.	.	K14488	SAUR; SAUR family protein
BjuB003013	411	1063	536	621.239	67	15	87	57.1344	10.8733	3.44272	1.37623e-05	0.000892903	up	yes	BjuB003013	protein_coding	chrB03:7259045-7261957:-	gi|685348733|ref|XP_009110077.1|	4500	0	PREDICTED: probable alpha,alpha-trehalose-phosphate synthase [UDP-forming] 9 [Brassica rapa]	gi|567148326|ref|XM_006415985.1|	1656	0	Eutrema salsugineum hypothetical protein (EUTSA_v10006773mg) mRNA, complete cds	Q9LRA7	1640	0	Probable alpha,alpha-trehalose-phosphate synthase [UDP-forming] 9	YBR126c	366	2e-115	COG0380	pfam00982	Glyco_transf_20	Glycosyltransferase family 20. Members of this family belong to glycosyl transferase family 20. OtsA (Trehalose-6-phosphate synthase) is homologous to regions in the subunits of yeast trehalose-6-phosphate synthase/phosphate complex,.	GO:0005992|trehalose biosynthetic process;GO:0070413|trehalose metabolism in response to stress;	GO:0005737|cytoplasm;	GO:0016791|phosphatase activity;GO:0016757|transferase activity, transferring glycosyl groups;	K16055	TPS; trehalose 6-phosphate synthase/phosphatase [EC:2.4.1.15 3.1.3.12]
BjuA034575	79	195	62	104.181	13	6	9	9.58591	10.8682	3.44204	7.4506e-12	3.01331e-09	up	yes	BjuA034575	protein_coding	chrA09:27903871-27908533:+	gi|685360588|ref|XP_009114788.1|	4903	0	PREDICTED: non-lysosomal glucosylceramidase [Brassica rapa]	gi|567144790|ref|XM_006415003.1|	1939	0	Eutrema salsugineum hypothetical protein (EUTSA_v10006714mg) mRNA, complete cds	Q69ZF3	549	7e-179	Non-lysosomal glucosylceramidase	alr2816	355	5e-107	COG4354	pfam04685	DUF608	Protein of unknown function, DUF608. This family represents a conserved region with a pankaryotic distribution in a number of uncharacterized proteins.	GO:0008206|bile acid metabolic process;GO:0021954|central nervous system neuron development;GO:0006680|glucosylceramide catabolic process;GO:0016139|glycoside catabolic process;	GO:0005789|endoplasmic reticulum membrane;GO:0000139|Golgi membrane;GO:0016021|integral component of membrane;	GO:0008422|beta-glucosidase activity;GO:0004348|glucosylceramidase activity;	K17108	GBA2; non-lysosomal glucosylceramidase [EC:3.2.1.45]
BjuB039675	385	418	300	345.092	28	5	61	31.7541	10.8677	3.44197	9.86551e-07	0.000100668	up	yes	BjuB039675	protein_coding	chrB07:12997293-12997901:-	gi|685353583|ref|XP_009111995.1|	847	9e-113	PREDICTED: ethylene-responsive transcription factor ERF107 [Brassica rapa]	gi|332002898|gb|CP002688.1|	402	0	Arabidopsis thaliana chromosome 5 sequence	Q9FKG2	301	2e-102	Ethylene-responsive transcription factor ERF107	.	.	.	.	pfam00847	AP2	AP2 domain. This 60 amino acid residue domain can bind to DNA and is found in transcription factor proteins.	GO:0009873|ethylene-activated signaling pathway;GO:1904277|negative regulation of wax biosynthetic process;GO:0045893|positive regulation of transcription, DNA-templated;GO:0009414|response to water deprivation;GO:0006351|transcription, DNA-templated;	GO:0005634|nucleus;	GO:0003700|transcription factor activity, sequence-specific DNA binding;GO:0044212|transcription regulatory region DNA binding;GO:0000976|transcription regulatory region sequence-specific DNA binding;	.	.
BjuA033369	38	43	108	58.2696	9	2	5	5.40093	10.7888	3.43147	3.76655e-07	4.43094e-05	up	yes	BjuA033369	protein_coding	chrA09:12133306-12136881:-	gi|685356302|ref|XP_009113064.1|	1336	2e-175	PREDICTED: acid beta-fructofuranosidase 3, vacuolar [Brassica rapa]	gi|567127625|ref|XM_006391775.1|	516	0	Eutrema salsugineum hypothetical protein (EUTSA_v10023331mg) mRNA, complete cds	Q43348	437	8e-145	Acid beta-fructofuranosidase 3, vacuolar	BS_sacC	121	2e-28	COG1621	pfam00251	Glyco_hydro_32N	Glycosyl hydrolases family 32 N-terminal domain. This domain corresponds to the N-terminal domain of glycosyl hydrolase family 32 which forms a five bladed beta propeller structure.	GO:0009738|abscisic acid-activated signaling pathway;GO:0071370|cellular response to gibberellin stimulus;GO:0009617|response to bacterium;GO:0005985|sucrose metabolic process;	GO:0000325|plant-type vacuole;GO:0005773|vacuole;	GO:0004575|sucrose alpha-glucosidase activity;	K01193	E3.2.1.26, sacA; beta-fructofuranosidase [EC:3.2.1.26]
BjuB003496	46	97	20	50.7648	7	1	6	4.70585	10.7876	3.4313	4.8407e-06	0.00037843	up	yes	BjuB003496	protein_coding	chrB01:18096666-18097599:+	gi|674943982|emb|CDX89585.1|	668	2e-86	BnaC04g36040D [Brassica napus]	gi|567191187|ref|XM_006404787.1|	215	5e-108	Eutrema salsugineum hypothetical protein (EUTSA_v10000625mg) mRNA, partial cds	Q8S8S9	238	5e-78	Methylesterase 1	.	.	.	.	pfam12697	Abhydrolase_6	Alpha/beta hydrolase family. This family contains alpha/beta hydrolase enzymes of diverse specificity.	GO:0009817|defense response to fungus, incompatible interaction;GO:0009696|salicylic acid metabolic process;GO:0009627|systemic acquired resistance;	.	GO:0016788|hydrolase activity, acting on ester bonds;GO:0080030|methyl indole-3-acetate esterase activity;GO:0080032|methyl jasmonate esterase activity;GO:0080031|methyl salicylate esterase activity;	.	.
BjuB030037	61	134	96	89.939	6	0	19	8.40859	10.6961	3.41901	0.000668737	0.0195842	up	yes	BjuB030037	protein_coding	chrB03:39091119-39092751:+	gi|685309314|ref|XP_009145274.1|	1777	0	PREDICTED: zinc finger BED domain-containing protein RICESLEEPER 2-like, partial [Brassica rapa]	.	.	.	.	Q6AVI0	153	1e-38	Zinc finger BED domain-containing protein RICESLEEPER 2	.	.	.	.	pfam14372	DUF4413	Domain of unknown function (DUF4413). This domain is part of an RNase-H fold section of longer proteins some of which are transposable elements possibly of the Pong type, since some members are putative Tam3 transposases.	GO:0009791|post-embryonic development;GO:0006357|regulation of transcription from RNA polymerase II promoter;GO:0006351|transcription, DNA-templated;	GO:0005634|nucleus;	GO:0046872|metal ion binding;GO:0000977|RNA polymerase II regulatory region sequence-specific DNA binding;GO:0003700|transcription factor activity, sequence-specific DNA binding;	.	.
BjuA011471	30	46	62	42.643	7	0	5	3.98686	10.6959	3.41898	0.000371768	0.0125069	up	yes	BjuA011471	protein_coding	chrA03:18163186-18163614:-	gi|674876866|emb|CDY55371.1|	352	6e-40	BnaA02g36560D [Brassica napus]	gi|199580057|gb|AC189373.2|	405	0	Brassica rapa subsp. pekinensis clone KBrB048F07, complete sequence	.	.	.	.	.	.	.	.	pfam04450	BSP	Peptidase of plants and bacteria. These basic secretory proteins (BSPs) are believed to be part of the plants defence mechanism against pathogens.	.	.	.	.	.
BjuA041358	1733	1567	1844	1606.75	127	171	133	151.619	10.5973	3.40562	9.69803e-29	2.98527e-25	up	yes	BjuA041358	protein_coding	chrA02:3607572-3608379:+	gi|674947687|emb|CDX85469.1|	1144	2e-157	BnaA02g03440D [Brassica napus]	gi|297807742|ref|XM_002871709.1|	434	0	Arabidopsis lyrata subsp. lyrata glutathione S-transferase 26 (ATGSTF12), mRNA	Q9FE46	388	3e-136	Glutathione S-transferase F12	VCA0585	77.4	1e-16	COG0625	pfam02798	GST_N	Glutathione S-transferase, N-terminal domain. Function: conjugation of reduced glutathione to a variety of targets. Also included in the alignment, but are not GSTs: * S-crystallins from squid. Similarity to GST previously noted. * Eukaryotic elongation factors 1-gamma. Not known to have GST activity; similarity not previously recognized. * HSP26 family of stress-related proteins. including auxin…	GO:0046283|anthocyanin-containing compound metabolic process;GO:0006749|glutathione metabolic process;GO:1900384|regulation of flavonol biosynthetic process;GO:0009636|response to toxic substance;GO:0009407|toxin catabolic process;	GO:0005737|cytoplasm;GO:0005829|cytosol;GO:0005634|nucleus;GO:0009705|plant-type vacuole membrane;	GO:0043169|cation binding;GO:0004364|glutathione transferase activity;	K00799	GST, gst; glutathione S-transferase [EC:2.5.1.18]
BjuB036834	243	582	299	347.747	25	19	53	33.3755	10.4192	3.38118	3.21312e-07	3.89567e-05	up	yes	BjuB036834	protein_coding	chrB02:53896153-53897002:-	gi|674938636|emb|CDX94716.1|	777	2e-101	BnaC07g17250D [Brassica napus]	gi|199580288|gb|AC189591.2|	247	1e-125	Brassica rapa subsp. pekinensis clone KBrH013D23, complete sequence	Q9FIX5	223	4e-71	Transcription factor bHLH92	.	.	.	.	pfam04012	PspA_IM30	PspA/IM30 family. This family includes PspA a protein that suppresses sigma54-dependent transcription. The PspA protein, a negative regulator of the Escherichia coli phage shock psp operon, is produced when virulence factors are exported through secretins in many Gram-negative pathogenic bacteria and its homologue in plants, VIPP1, plays a critical role in thylakoid biogenesis, essential for phot…	GO:0006355|regulation of transcription, DNA-templated;GO:0006351|transcription, DNA-templated;	GO:0005634|nucleus;	GO:0003677|DNA binding;GO:0003700|transcription factor activity, sequence-specific DNA binding;	.	.
BjuB033400	191	175	761	346.262	36	28	33	33.609	10.3027	3.36494	2.12265e-22	3.67537e-19	up	yes	BjuB033400	protein_coding	chrB03:1235954-1236913:+	gi|674900797|emb|CDY32149.1|	733	2e-92	BnaCnng06580D [Brassica napus]	gi|567153869|ref|XM_006417553.1|	383	0	Eutrema salsugineum hypothetical protein (EUTSA_v10008221mg) mRNA, complete cds	.	.	.	.	.	.	.	.	pfam00168	C2	C2 domain.	.	.	.	.	.
BjuA006315	31	95	21	45.4992	5	2	6	4.43111	10.2681	3.3601	1.88566e-06	0.000173643	up	yes	BjuA006315	protein_coding	chrA01:39281679-39290598:-	gi|685327602|ref|XP_009102099.1|	1069	5e-141	PREDICTED: probable strigolactone esterase D14 homolog [Brassica rapa]	gi|565478169|ref|XM_006296663.1|	332	2e-172	Capsella rubella hypothetical protein (CARUB_v10014401mg) mRNA, complete cds	Q9SQR3	393	2e-133	Strigolactone esterase D14	slr0440	164	8e-46	COG0596	pfam12697	Abhydrolase_6	Alpha/beta hydrolase family. This family contains alpha/beta hydrolase enzymes of diverse specificity.	GO:1902348|cellular response to strigolactone;GO:0010223|secondary shoot formation;GO:1901601|strigolactone biosynthetic process;	GO:0005737|cytoplasm;GO:0005634|nucleus;	GO:0016787|hydrolase activity;	.	.
BjuB015597	29	80	44	47.2211	2	6	5	4.62925	10.2006	3.35058	1.92576e-07	2.5285e-05	up	yes	BjuB015597	protein_coding	chrB08:13059405-13061254:-	gi|685282144|ref|XP_009131982.1|	1743	0	PREDICTED: receptor-like protein kinase At5g59670 [Brassica rapa]	gi|334188495|ref|NM_125358.2|	439	0	Arabidopsis thaliana putative receptor like kinase mRNA, complete cds	Q9FN94	485	3e-162	Receptor-like protein kinase At5g59670	.	.	.	.	pfam12819	Malectin_like	Carbohydrate-binding protein of the ER. Malectin is a membrane-anchored protein of the endoplasmic reticulum that recognizes and binds Glc2-N-glycan. The domain is found on a number of plant receptor kinases.	.	GO:0016021|integral component of membrane;GO:0005886|plasma membrane;	GO:0005524|ATP binding;GO:0004674|protein serine/threonine kinase activity;GO:0004714|transmembrane receptor protein tyrosine kinase activity;	.	.
BjuB027851	207	391	258	265.342	24	13	39	26.0206	10.1974	3.35013	5.23446e-10	1.47975e-07	up	yes	BjuB027851	protein_coding	chrB04:7073727-7074269:+	gi|685359399|ref|XP_009114286.1|	517	1e-62	PREDICTED: ethylene-responsive transcription factor 2-like [Brassica rapa]	gi|89257416|gb|AC183493.1|	293	3e-151	Brassica oleracea Contig B, complete sequence	O80338	149	5e-43	Ethylene-responsive transcription factor 2	.	.	.	.	pfam00847	AP2	AP2 domain. This 60 amino acid residue domain can bind to DNA and is found in transcription factor proteins.	GO:0051301|cell division;GO:0009873|ethylene-activated signaling pathway;GO:0009864|induced systemic resistance, jasmonic acid mediated signaling pathway;GO:0045893|positive regulation of transcription, DNA-templated;GO:0010200|response to chitin;GO:0006351|transcription, DNA-templated;GO:0001944|vasculature development;	GO:0005634|nucleus;	GO:0003677|DNA binding;GO:0003700|transcription factor activity, sequence-specific DNA binding;	K14517	ERF2; ethylene-responsive transcription factor 2
BjuB041379	3044	6476	2625	3769.83	688	98	325	372.615	10.1172	3.33874	0.000264343	0.0095047	up	yes	BjuB041379	protein_coding	chrB08:33192516-33194138:+	gi|674897545|emb|CDY35325.1|	1605	0	BnaA04g15220D [Brassica napus]	gi|567124900|ref|XM_006391246.1|	535	0	Eutrema salsugineum hypothetical protein (EUTSA_v10018258mg) mRNA, complete cds	Q8GWD2	538	0	Probable cyclic nucleotide-gated ion channel 12	.	.	.	.	pfam00520	Ion_trans	Ion transport protein. This family contains Sodium, Potassium, Calcium ion channels. This family is 6 transmembrane helices in which the last two helices flank a loop which determines ion selectivity. In some sub-families (e.g. Na channels) the domain is repeated four times, whereas in others (e.g. K channels) the protein forms as a tetramer in the membrane. A bacterial structure of the protein i…	GO:0006952|defense response;GO:0042391|regulation of membrane potential;GO:0009617|response to bacterium;GO:0009620|response to fungus;	GO:0005887|integral component of plasma membrane;GO:0005886|plasma membrane;	GO:0030552|cAMP binding;GO:0005261|cation channel activity;GO:0030553|cGMP binding;GO:0005249|voltage-gated potassium channel activity;	K05391	CNGF; cyclic nucleotide gated channel, other eukaryote
BjuO000580	52	129	186	112.627	5	9	18	11.1601	10.0919	3.33513	3.05282e-06	0.00025864	up	yes	BjuO000580	protein_coding	chrContig1065:317542-319094:+	gi|567147111|ref|XP_006415704.1|	1385	0	hypothetical protein EUTSA_v10007673mg [Eutrema salsugineum]	gi|567147110|ref|XM_006415641.1|	258	2e-131	Eutrema salsugineum hypothetical protein (EUTSA_v10007673mg) mRNA, complete cds	Q9C7E8	477	5e-165	Zinc finger protein CONSTANS-LIKE 15	.	.	.	.	pfam06203	CCT	CCT motif. This short motif is found in a number of plant proteins. It is rich in basic amino acids and has been called a CCT motif after Co, Col and Toc1. The CCT motif is about 45 amino acids long and contains a putative nuclear localisation signal within the second half of the CCT motif. Toc1 mutants have been identified in this region.	GO:0006355|regulation of transcription, DNA-templated;	GO:0005634|nucleus;	GO:0003700|transcription factor activity, sequence-specific DNA binding;GO:0008270|zinc ion binding;	.	.
BjuA033007	965	1927	778	1140.4	129	44	161	113.54	10.044	3.32827	4.27168e-07	4.95157e-05	up	yes	BjuA033007	protein_coding	chrA02:17256834-17257451:+	gi|674910888|emb|CDY22291.1|	752	5e-100	BnaC02g25950D [Brassica napus]	gi|565490574|ref|XM_006302865.1|	287	5e-148	Capsella rubella hypothetical protein (CARUB_v10021065mg) mRNA, complete cds	Q9SAG8	246	4e-82	Chaperone protein dnaJ 8, chloroplastic	aq_703	59.7	3e-10	COG0484	pfam00226	DnaJ	DnaJ domain. DnaJ domains (J-domains) are associated with hsp70 heat-shock system and it is thought that this domain mediates the interaction. DnaJ-domain is therefore part of a chaperone (protein folding) system. The T-antigens, although not in Prosite are confirmed as DnaJ containing domains from literature.	GO:0009416|response to light stimulus;	GO:0009507|chloroplast;GO:0009570|chloroplast stroma;GO:0005634|nucleus;	.	.	.
BjuB012072	1341	1512	1286	1291.87	168	145	59	130.06	9.93284	3.31221	2.03325e-12	9.71194e-10	up	yes	BjuB012072	protein_coding	chrB05:20387272-20387699:+	gi|674928356|emb|CDY04851.1|	186	1e-16	BnaAnng00330D [Brassica napus]	gi|310896451|gb|GU189581.1|	201	2e-100	Brassica napus metallothionein protein (MP1) mRNA, complete cds	P56170	71.6	4e-16	Metallothionein-like protein type 2, MT2-22	.	.	.	.	pfam07223	DUF1421	Protein of unknown function (DUF1421). This family represents a conserved region approximately 350 residues long within a number of plant proteins of unknown function.	.	.	GO:0046872|metal ion binding;	.	.
BjuA005754	12	20	32	19.7189	3	0	3	1.99941	9.86236	3.30193	0.000834442	0.0229339	up	yes	BjuA005754	protein_coding	chrA02:31876461-31876793:-	gi|685276958|ref|XP_009129432.1|	571	3e-73	PREDICTED: uncharacterized protein LOC103854251 [Brassica rapa]	gi|567134189|ref|XM_006393372.1|	216	1e-108	Eutrema salsugineum hypothetical protein (EUTSA_v10011840mg) mRNA, complete cds	Q9I3A4	48.5	4e-07	Putative esterase PA1618	HI1161	55.8	4e-10	COG2050	pfam03061	4HBT	Thioesterase superfamily. This family contains a wide variety of enzymes, principally thioesterases. This family includes 4HBT (EC 3.1.2.23) which catalyses the final step in the biosynthesis of 4-hydroxybenzoate from 4-chlorobenzoate in the soil dwelling microbe Pseudomonas CBS-3. This family includes various cytosolic long-chain acyl-CoA thioester hydrolases. Long-chain acyl-CoA hydrolases hydr…	.	.	GO:0016787|hydrolase activity;	.	.
BjuB031854	450	1100	247	558.096	53	46	65	56.8632	9.81471	3.29495	1.50828e-26	3.97957e-23	up	yes	BjuB031854	protein_coding	chrB03:12678589-12679041:+	gi|674959298|emb|CDX74003.1|	589	3e-75	BnaA03g30440D [Brassica napus]	gi|567201131|ref|XM_006407552.1|	256	8e-131	Eutrema salsugineum hypothetical protein (EUTSA_v10021699mg) mRNA, complete cds	.	.	.	.	.	.	.	.	pfam12430	ABA_GPCR	Abscisic acid G-protein coupled receptor. This domain family is found in eukaryotes, and is typically between 177 and 216 amino acids in length. This family is part of the abscisic acid (ABA) G-protein coupled receptor. ABA is a stress hormone in plants.	.	.	.	.	.
BjuB029847	1617	3277	2705	2348.8	272	210	210	240.002	9.78661	3.29081	1.93694e-39	1.34152e-35	up	yes	BjuB029847	protein_coding	chrB03:40594770-40597587:-	gi|685338296|ref|XP_009106198.1|	2776	0	PREDICTED: cytokinin dehydrogenase 5 [Brassica rapa]	gi|567121059|ref|XM_006390239.1|	1149	0	Eutrema salsugineum hypothetical protein (EUTSA_v10018378mg) mRNA, complete cds	Q67YU0	1007	0	Cytokinin dehydrogenase 5	all0324	116	3e-27	COG0277	pfam09265	Cytokin-bind	Cytokinin dehydrogenase 1, FAD and cytokinin binding. Members of this family adopt an alpha+beta sandwich structure with an antiparallel beta-sheet, in a ferredoxin-like fold. They are predominantly found in plant cytokinin dehydrogenase 1, where they are capable of binding both FAD and cytokinin substrates. The substrate displays a 'plug-into-socket' binding mode that seals the catalytic site an…	GO:0009823|cytokinin catabolic process;	GO:0005576|extracellular region;GO:0005615|extracellular space;	GO:0019139|cytokinin dehydrogenase activity;GO:0050660|flavin adenine dinucleotide binding;GO:0016614|oxidoreductase activity, acting on CH-OH group of donors;	K00279	CKX; cytokinin dehydrogenase [EC:1.5.99.12]
BjuA024421	52	175	106	102.46	15	4	12	10.4985	9.75947	3.2868	3.02871e-08	5.1955e-06	up	yes	BjuA024421	protein_coding	chrA06:26231049-26232077:-	gi|685325152|ref|XP_009152116.1|	1706	0	PREDICTED: LOW QUALITY PROTEIN: AP2/ERF and B3 domain-containing transcription factor ARF14 [Brassica rapa]	gi|567142508|ref|XM_006395568.1|	613	0	Eutrema salsugineum hypothetical protein (EUTSA_v10004508mg) mRNA, complete cds	Q9LS06	487	2e-171	AP2/ERF and B3 domain-containing transcription factor ARF14	.	.	.	.	pfam02362	B3	B3 DNA binding domain. This is a family of plant transcription factors with various roles in development, the aligned region corresponds the B3 DNA binding domain as described in this domain is found in VP1/AB13 transcription factors. Some proteins also have a second AP2 DNA binding domain pfam00847 such as RAV1. DNA binding activity was demonstrated by.	GO:0009873|ethylene-activated signaling pathway;GO:0006351|transcription, DNA-templated;	GO:0005634|nucleus;	GO:0003700|transcription factor activity, sequence-specific DNA binding;GO:0044212|transcription regulatory region DNA binding;	K09287	RAV; RAV-like factor
BjuA044325	31	53	35	36.948	3	3	5	3.81717	9.67943	3.27492	5.06024e-06	0.000391589	up	yes	BjuA044325	protein_coding	chrA09:50465573-50470923:+	gi|685367147|ref|XP_009117578.1|	6360	0	PREDICTED: uncharacterized protein LOC103842674 [Brassica rapa]	gi|297850283|ref|XM_002892977.1|	2057	0	Arabidopsis lyrata subsp. lyrata F14D16.3, mRNA	O14099	201	3e-54	Uncharacterized RING finger protein C2F3.16	.	.	.	.	pfam14599	zinc_ribbon_6	Zinc-ribbon. This is a typical zinc-ribbon finger, with each pair of zinc-ligands coming from more-or-less either side of two knuckles. It is found in eukaryotes.	GO:0016567|protein ubiquitination;	.	GO:0008270|zinc ion binding;	.	.
BjuB008406	43	193	57	90.1607	10	7	10	9.32314	9.67064	3.27361	6.43042e-10	1.76385e-07	up	yes	BjuB008406	protein_coding	chrB07:22930441-22930779:-	gi|674957643|emb|CDX75836.1|	480	5e-60	BnaC03g39190D [Brassica napus]	gi|77817947|gb|DQ245266.1|	271	3e-139	Zea mays clone 14141 mRNA sequence	.	.	.	.	.	.	.	.	pfam09859	Oxygenase-NA	Oxygenase, catalyzing oxidative methylation of damaged DNA. This family of bacterial sequences is predicted to catalyse oxidative de-methylation of damaged bases in DNA.	.	.	.	.	.
BjuA040012	40	148	76	81.2151	10	1	14	8.40132	9.66694	3.27306	0.000557588	0.0171799	up	yes	BjuA040012	protein_coding	chrA10:18730208-18737050:-	gi|685379838|ref|XP_009122606.1|	1766	0	PREDICTED: salicylate/benzoate carboxyl methyltransferase-like [Brassica rapa]	gi|567170282|ref|XM_006398834.1|	586	0	Eutrema salsugineum hypothetical protein (EUTSA_v10013754mg) mRNA, complete cds	Q6XMI3	458	3e-159	Salicylate/benzoate carboxyl methyltransferase	.	.	.	.	pfam03492	Methyltransf_7	SAM dependent carboxyl methyltransferase. This family of plant methyltransferases contains enzymes that act on a variety of substrates including salicylic acid, jasmonic acid and 7-Methylxanthine. Caffeine is synthesized through sequential three-step methylation of xanthine derivatives at positions 7-N, 3-N, and 1-N. The protein 7-methylxanthine methyltransferase (designated as CaMXMT) catalyses …	GO:0006952|defense response;GO:0051707|response to other organism;GO:0009611|response to wounding;	.	GO:0052624|2-phytyl-1,4-naphthoquinone methyltransferase activity;GO:0046872|metal ion binding;GO:0080150|S-adenosyl-L-methionine:benzoic acid carboxyl methyl transferase activity;GO:0008757|S-adenosylmethionine-dependent methyltransferase activity;	.	.
BjuB003946	220	632	138	306.726	51	8	36	31.94	9.60322	3.26352	0.000180858	0.00700768	up	yes	BjuB003946	protein_coding	chrB03:28910636-28911611:+	gi|674925832|emb|CDY07348.1|	1478	0	BnaA07g24270D [Brassica napus]	gi|599327757|gb|KC966750.1|	552	0	Brassica napus NAC transcription factor 29 (NAC29.1) mRNA, complete cds	O49255	469	2e-166	NAC transcription factor 29	.	.	.	.	pfam02365	NAM	No apical meristem (NAM) protein. This is a family of no apical meristem (NAM) proteins these are plant development proteins. Mutations in NAM result in the failure to develop a shoot apical meristem in petunia embryos. NAM is indicated as having a role in determining positions of meristems and primordial. One member of this family NAP (NAC-like, activated by AP3/PI) is encoded by the target gene…	GO:0009908|flower development;GO:0009835|fruit ripening;GO:0010150|leaf senescence;GO:0009825|multidimensional cell growth;GO:0006351|transcription, DNA-templated;	GO:0005634|nucleus;	GO:0003677|DNA binding;GO:0003700|transcription factor activity, sequence-specific DNA binding;	.	.
BjuA027182	54	197	20	83.8384	16	3	7	8.74992	9.58161	3.26027	0.000488845	0.015522	up	yes	BjuA027182	protein_coding	chrA07:27621429-27622423:-	gi|674925832|emb|CDY07348.1|	1371	0	BnaA07g24270D [Brassica napus]	gi|599327757|gb|KC966750.1|	558	0	Brassica napus NAC transcription factor 29 (NAC29.1) mRNA, complete cds	O49255	471	2e-167	NAC transcription factor 29	.	.	.	.	pfam02365	NAM	No apical meristem (NAM) protein. This is a family of no apical meristem (NAM) proteins these are plant development proteins. Mutations in NAM result in the failure to develop a shoot apical meristem in petunia embryos. NAM is indicated as having a role in determining positions of meristems and primordial. One member of this family NAP (NAC-like, activated by AP3/PI) is encoded by the target gene…	GO:0009908|flower development;GO:0009835|fruit ripening;GO:0010150|leaf senescence;GO:0009825|multidimensional cell growth;GO:0006351|transcription, DNA-templated;	GO:0005634|nucleus;	GO:0003677|DNA binding;GO:0003700|transcription factor activity, sequence-specific DNA binding;	.	.
BjuO011640	99	345	135	178.487	29	9	17	18.675	9.5575	3.25663	2.27439e-07	2.91037e-05	up	yes	BjuO011640	protein_coding	chrSuper_scaffold_184_753382_1581011:38520-41690:+	gi|685294003|ref|XP_009137892.1|	3478	0	PREDICTED: cadmium/zinc-transporting ATPase HMA3 [Brassica rapa]	gi|567218237|ref|XM_006412685.1|	1007	0	Eutrema salsugineum hypothetical protein (EUTSA_v10026996mg) mRNA, partial cds	P0CW78	1234	0	Cadmium/zinc-transporting ATPase HMA3	BH4036	338	5e-103	COG2217	pfam00122	E1-E2_ATPase	E1-E2 ATPase.	GO:0071585|detoxification of cadmium ion;	GO:0016021|integral component of membrane;GO:0005774|vacuolar membrane;	GO:0005524|ATP binding;GO:0008551|cadmium-exporting ATPase activity;GO:0046872|metal ion binding;GO:0016463|zinc-exporting ATPase activity;	.	.
BjuA037384	56	115	60	71.6304	10	4	8	7.50538	9.54387	3.25457	1.36039e-09	3.33523e-07	up	yes	BjuA037384	protein_coding	chrA10:1162884-1164294:-	gi|685370588|ref|XP_009119045.1|	1351	0	PREDICTED: 1-aminocyclopropane-1-carboxylate oxidase homolog 1 [Brassica rapa]	gi|297843457|ref|XM_002889564.1|	474	0	Arabidopsis lyrata subsp. lyrata predicted protein, mRNA	Q84MB3	491	1e-173	1-aminocyclopropane-1-carboxylate oxidase homolog 1	PA4191	98.6	6e-23	COG3491	pfam03171	2OG-FeII_Oxy	2OG-Fe(II) oxygenase superfamily. This family contains members of the 2-oxoglutarate (2OG) and Fe(II)-dependent oxygenase superfamily. This family includes the C-terminal of prolyl 4-hydroxylase alpha subunit. The holoenzyme has the activity EC:1.14.11.2 catalyzing the reaction: Procollagen L-proline + 2-oxoglutarate + O2 <=> procollagen trans- 4-hydroxy-L-proline + succinate + CO2. The full enzy…	.	.	GO:0046872|metal ion binding;GO:0016491|oxidoreductase activity;	.	.
BjuB017150	15	32	8	17.1127	2	3	0	1.79385	9.53968	3.25394	0.00169932	0.0379949	up	yes	BjuB017150	protein_coding	chrB05:7278324-7278608:+	gi|685371696|ref|XP_009119508.1|	260	6e-26	PREDICTED: zinc finger BED domain-containing protein RICESLEEPER 2-like [Brassica rapa]	gi|199580332|gb|AC232572.1|	193	5e-96	Brassica rapa subsp. pekinensis clone KBrS005G02, complete sequence	.	.	.	.	.	.	.	.	pfam05699	Dimer_Tnp_hAT	hAT family C-terminal dimerization region. This dimerization region is found at the C terminus of the transposases of elements belonging to the Activator superfamily (hAT element superfamily). The isolated dimerization region forms extremely stable dimers in vitro.	.	.	.	.	.
BjuA022454	8	62	61	39.9362	1	4	7	4.22086	9.46163	3.24209	7.69159e-05	0.00362394	up	yes	BjuA022454	protein_coding	chrA06:11381016-11382362:+	gi|685318959|ref|XP_009149812.1|	2192	0	PREDICTED: cytochrome P450 94B3 [Brassica rapa]	gi|567188928|ref|XM_006404181.1|	433	0	Eutrema salsugineum hypothetical protein (EUTSA_v10011125mg) mRNA, complete cds	Q9SMP5	753	0	Cytochrome P450 94B3	BH0579	119	9e-29	COG2124	pfam00067	p450	Cytochrome P450. Cytochrome P450s are haem-thiolate proteins involved in the oxidative degradation of various compounds. They are particularly well known for their role in the degradation of environmental toxins and mutagens. They can be divided into 4 classes, according to the method by which electrons from NAD(P)H are delivered to the catalytic site. Sequence conservation is relatively low with…	GO:0048653|anther development;GO:0002213|defense response to insect;GO:0010154|fruit development;GO:0009694|jasmonic acid metabolic process;GO:0009555|pollen development;GO:0009611|response to wounding;GO:0048480|stigma development;	GO:0016021|integral component of membrane;	GO:0020037|heme binding;GO:0005506|iron ion binding;GO:0052694|jasmonoyl-isoleucine-12-hydroxylase activity;GO:0016705|oxidoreductase activity, acting on paired donors, with incorporation or reduction of molecular oxygen;	.	.
BjuB016267	22	88	87	60.3297	10	2	7	6.40661	9.41679	3.23523	1.56925e-06	0.000147622	up	yes	BjuB016267	protein_coding	chrB08:19490015-19490299:-	gi|685284267|ref|XP_009133032.1|	277	5e-30	PREDICTED: uncharacterized protein LOC103857576 [Brassica rapa]	gi|567212881|ref|XM_006410672.1|	154	3e-74	Eutrema salsugineum hypothetical protein (EUTSA_v10017475mg) mRNA, complete cds	.	.	.	.	.	.	.	.	pfam12979	DUF3863	Domain of Unknown Function with PDB structure (DUF3863). Domain based on 1-364 domain of PDB:3LM3 which is encoded by the BDI_3119 gene from Parabacteroides distasonis atcc 8503.	.	.	.	.	.
BjuB030230	129	341	201	207.124	38	11	16	22.0407	9.39733	3.23225	7.43099e-06	0.000551187	up	yes	BjuB030230	protein_coding	chrB05:26893927-26894337:-	gi|685329703|ref|XP_009102903.1|	644	5e-84	PREDICTED: glutaredoxin-C9-like [Brassica rapa]	gi|567146912|ref|XM_006415587.1|	241	2e-122	Eutrema salsugineum hypothetical protein (EUTSA_v10009080mg) mRNA, complete cds	Q9SGP6	211	3e-69	Glutaredoxin-C9	.	.	.	.	pfam00462	Glutaredoxin	Glutaredoxin.	GO:0045454|cell redox homeostasis;GO:0009867|jasmonic acid mediated signaling pathway;GO:0009751|response to salicylic acid;GO:0009863|salicylic acid mediated signaling pathway;	GO:0005737|cytoplasm;GO:0005634|nucleus;	GO:0009055|electron carrier activity;GO:0015035|protein disulfide oxidoreductase activity;	.	.
BjuB043481	310	900	656	574.496	92	30	58	61.1753	9.39099	3.23128	3.22979e-08	5.4781e-06	up	yes	BjuB043481	protein_coding	chrB03:3661314-3665413:-	gi|685349056|ref|XP_009110194.1|	4024	0	PREDICTED: eukaryotic translation initiation factor 5B [Brassica rapa]	gi|567149296|ref|XM_006416263.1|	1127	0	Eutrema salsugineum hypothetical protein (EUTSA_v10006634mg) mRNA, complete cds	Q10251	677	0	Eukaryotic translation initiation factor 5B	SPAC56F8.03	677	0	COG0532	pfam00009	GTP_EFTU	Elongation factor Tu GTP binding domain. This domain contains a P-loop motif, also found in several other families such as pfam00071, pfam00025 and pfam00063. Elongation factor Tu consists of three structural domains, this plus two C-terminal beta barrel domains.	GO:0006412|translation;	GO:0005829|cytosol;GO:0005622|intracellular;	GO:0005525|GTP binding;GO:0003924|GTPase activity;GO:0046872|metal ion binding;GO:0003743|translation initiation factor activity;	K03243	EIF5B; translation initiation factor 5B
BjuO000315	56	31	3	28.8529	5	2	2	3.07426	9.38531	3.2304	0.000175533	0.00684444	up	yes	BjuO000315	protein_coding	chrContig7920:1-233:-	gi|674887098|emb|CDY45507.1|	262	5e-28	BnaCnng12660D [Brassica napus]	gi|553836868|gb|KF442616.1|	233	2e-118	Eruca vesicaria subsp. sativa mitochondrion, complete genome	P60112	93.2	2e-24	ATP synthase subunit 9, mitochondrial	Q0130	45.1	8e-07	COG0636	pfam00137	ATP-synt_C	ATP synthase subunit C.	GO:0015991|ATP hydrolysis coupled proton transport;GO:0015986|ATP synthesis coupled proton transport;	GO:0016021|integral component of membrane;GO:0000276|mitochondrial proton-transporting ATP synthase complex, coupling factor F(o);	GO:0005524|ATP binding;GO:0008289|lipid binding;GO:0046933|proton-transporting ATP synthase activity, rotational mechanism;	K02128	ATPeF0C, ATP5G, ATP9; F-type H+-transporting ATPase subunit c
BjuA047060	18	19	26	19.5859	2	2	2	2.09249	9.36005	3.22652	0.000905261	0.0243135	up	yes	BjuA047060	protein_coding	chrA09:29378432-29381386:-	gi|685321317|ref|XP_009150641.1|	3961	0	PREDICTED: putative U-box domain-containing protein 50 [Brassica rapa]	gi|567136679|ref|XM_006393960.1|	1470	0	Eutrema salsugineum hypothetical protein (EUTSA_v10003671mg) mRNA, complete cds	Q9FGD7	1235	0	Putative U-box domain-containing protein 50	CAC0404_1	61.2	3e-09	COG0515	pfam07714	Pkinase_Tyr	Protein tyrosine kinase.	.	.	GO:0005524|ATP binding;GO:0016874|ligase activity;GO:0004672|protein kinase activity;GO:0004842|ubiquitin-protein transferase activity;	.	.
BjuB012503	25	27	17	21.6159	4	0	3	2.32666	9.29049	3.21576	0.000732135	0.020876	up	yes	BjuB012503	protein_coding	chrB05:16565835-16567404:+	gi|674947993|emb|CDX85775.1|	1561	0	BnaA02g00380D [Brassica napus]	gi|567172359|ref|XM_006399445.1|	701	0	Eutrema salsugineum hypothetical protein (EUTSA_v10013690mg) mRNA, complete cds	Q9LX14	525	0	Protein UPSTREAM OF FLC	.	.	.	.	pfam06136	DUF966	Domain of unknown function (DUF966). Family of plant proteins with unknown function.	GO:0030154|cell differentiation;GO:0009908|flower development;GO:0000165|MAPK cascade;GO:0009910|negative regulation of flower development;GO:0045944|positive regulation of transcription from RNA polymerase II promoter;GO:0042752|regulation of circadian rhythm;GO:0009266|response to temperature stimulus;GO:0006351|transcription, DNA-templated;GO:0010048|vernalization response;	GO:0005634|nucleus;GO:0043234|protein complex;	GO:0000977|RNA polymerase II regulatory region sequence-specific DNA binding;GO:0003700|transcription factor activity, sequence-specific DNA binding;	.	.
BjuB042999	94	114	180	120.136	10	13	14	12.9587	9.27072	3.21268	1.11316e-13	6.56149e-11	up	yes	BjuB042999	protein_coding	chrB04:1350769-1351451:+	gi|674927811|emb|CDY05479.1|	800	3e-106	BnaA02g32120D [Brassica napus]	gi|567139380|ref|XM_006394705.1|	337	1e-175	Eutrema salsugineum hypothetical protein (EUTSA_v10004973mg) mRNA, complete cds	Q94AW5	225	3e-73	Ethylene-responsive transcription factor ERF003	.	.	.	.	pfam00847	AP2	AP2 domain. This 60 amino acid residue domain can bind to DNA and is found in transcription factor proteins.	GO:0009873|ethylene-activated signaling pathway;GO:0006351|transcription, DNA-templated;	GO:0005634|nucleus;	GO:0003677|DNA binding;GO:0003700|transcription factor activity, sequence-specific DNA binding;	.	.
BjuA014958	155	493	598	381.888	34	35	50	41.3796	9.2289	3.20616	1.94381e-22	3.47427e-19	up	yes	BjuA014958	protein_coding	chrA04:4447218-4447997:+	gi|674957466|emb|CDX76219.1|	736	1e-92	BnaA04g04830D [Brassica napus]	gi|60499700|gb|AY795077.1|	408	0	Brassica napus phenylalanine ammonia-lyase (PAL2-1) gene, complete cds	P45724	228	2e-69	Phenylalanine ammonia-lyase 2	.	.	.	.	pfam00221	Lyase_aromatic	Aromatic amino acid lyase. This family includes proteins with phenylalanine ammonia-lyase, EC:4.3.1.24, histidine ammonia-lyase, EC:4.3.1.3, and tyrosine aminomutase, EC:5.4.3.6, activities.	GO:0009800|cinnamic acid biosynthetic process;GO:0006559|L-phenylalanine catabolic process;GO:0009699|phenylpropanoid biosynthetic process;GO:0080167|response to karrikin;GO:0006979|response to oxidative stress;	GO:0005829|cytosol;	GO:0045548|phenylalanine ammonia-lyase activity;	K10775	E4.3.1.24; phenylalanine ammonia-lyase [EC:4.3.1.24]
BjuB012401	29	49	4	25.7058	3	3	2	2.79953	9.1822	3.19884	0.000283868	0.0100246	up	yes	BjuB012401	protein_coding	chrB05:17181008-17182161:-	gi|599327858|gb|AHN60145.1|	1586	0	NAC transcription factor 79 [Brassica napus]	gi|599327857|gb|KC966757.1|	750	0	Brassica napus NAC transcription factor 79 (NAC79.1) mRNA, complete cds	Q9FLJ2	515	0	NAC domain-containing protein 100	.	.	.	.	pfam02365	NAM	No apical meristem (NAM) protein. This is a family of no apical meristem (NAM) proteins these are plant development proteins. Mutations in NAM result in the failure to develop a shoot apical meristem in petunia embryos. NAM is indicated as having a role in determining positions of meristems and primordial. One member of this family NAP (NAC-like, activated by AP3/PI) is encoded by the target gene…	GO:0006351|transcription, DNA-templated;	GO:0005634|nucleus;	GO:0003677|DNA binding;GO:0003700|transcription factor activity, sequence-specific DNA binding;	.	.
BjuB043727	16	22	21	18.3272	4	1	1	2.02802	9.03702	3.17585	0.00166403	0.0374343	up	yes	BjuB043727	protein_coding	chrB03:5287213-5289029:-	gi|674908322|emb|CDY24857.1|	959	6e-118	BnaA08g14530D [Brassica napus]	gi|199580102|gb|AC189407.2|	323	1e-167	Brassica rapa subsp. pekinensis clone KBrB059G16, complete sequence	.	.	.	.	.	.	.	.	pfam06757	Ins_allergen_rp	Insect allergen related repeat, nitrile-specifier detoxification. This family exemplifies a case of novel gene evolution. The case in point is the arms-race between plants and their infective insective herbivores in the area of the glucosinolate-myrosinase system. Brassicas have developed the glucosinolate-myrosinase system as chemical defence mechanism against the insects, and consequently the i…	.	.	.	.	.
BjuA016165	200	420	201	254.635	25	9	49	28.2208	9.02295	3.1736	8.5807e-05	0.00391659	up	yes	BjuA016165	protein_coding	chrA04:16145641-16146596:-	gi|674887021|emb|CDY45582.1|	987	2e-132	BnaA04g14490D [Brassica napus]	gi|567191666|ref|XM_006404925.1|	297	2e-153	Eutrema salsugineum hypothetical protein (EUTSA_v10000300mg) mRNA, complete cds	.	.	.	.	.	.	.	.	pfam12430	ABA_GPCR	Abscisic acid G-protein coupled receptor. This domain family is found in eukaryotes, and is typically between 177 and 216 amino acids in length. This family is part of the abscisic acid (ABA) G-protein coupled receptor. ABA is a stress hormone in plants.	.	.	.	.	.
BjuA036657	1430	1427	2196	1570.3	169	134	205	175.735	8.93562	3.15957	1.24949e-36	6.29381e-33	up	yes	BjuA036657	protein_coding	chrA09:49161414-49162181:+	gi|674882987|emb|CDY49448.1|	1212	2e-166	BnaA09g42190D [Brassica napus]	gi|374257400|gb|JF274706.1|	420	0	Erysimum crepidifolium 3-beta-hydroxysteroid dehydrogenase 2 mRNA, complete cds	O80713	426	6e-150	Short-chain dehydrogenase reductase 3a	CC0094	129	3e-34	COG1028	pfam13561	adh_short_C2	Enoyl-(Acyl carrier protein) reductase.	GO:0042742|defense response to bacterium;GO:0009626|plant-type hypersensitive response;	.	GO:0016491|oxidoreductase activity;	.	.
BjuA000278	52	190	131	114.576	15	3	20	12.8324	8.9286	3.15843	8.31778e-05	0.00383417	up	yes	BjuA000278	protein_coding	chrA02:35050937-35054394:-	gi|685278738|ref|XP_009130304.1|	2944	0	PREDICTED: uncharacterized protein LOC103855101 [Brassica rapa]	gi|567138267|ref|XM_006394391.1|	1234	0	Eutrema salsugineum hypothetical protein (EUTSA_v10003523mg) mRNA, complete cds	Q941L3	1045	0	Protein BONZAI 1	.	.	.	.	pfam07002	Copine	Copine. This family represents a conserved region approximately 180 residues long within eukaryotic copines. Copines are Ca(2+)-dependent phospholipid-binding proteins that are thought to be involved in membrane-trafficking, and may also be involved in cell division and growth.	GO:0006952|defense response;GO:0060548|negative regulation of cell death;GO:0045793|positive regulation of cell size;GO:0009270|response to humidity;GO:0009266|response to temperature stimulus;	GO:0005886|plasma membrane;GO:0009506|plasmodesma;	GO:0005544|calcium-dependent phospholipid binding;	.	.
BjuB046105	156	670	798	496.489	51	33	78	55.6814	8.91662	3.1565	6.74042e-10	1.82182e-07	up	yes	BjuB046105	protein_coding	chrB08:30433803-30444771:-	gi|674950081|emb|CDX83270.1|	1923	0	BnaA03g22360D [Brassica napus]	gi|199580014|gb|AC189333.2|	930	0	Brassica rapa subsp. pekinensis clone KBrB038M13, complete sequence	Q9ZQG9	695	0	Glucan endo-1,3-beta-glucosidase 14	.	.	.	.	pfam00332	Glyco_hydro_17	Glycosyl hydrolases family 17.	GO:0005975|carbohydrate metabolic process;GO:0071555|cell wall organization;GO:0006952|defense response;	GO:0046658|anchored component of plasma membrane;GO:0005618|cell wall;GO:0005737|cytoplasm;GO:0005576|extracellular region;GO:0005634|nucleus;	GO:0042973|glucan endo-1,3-beta-D-glucosidase activity;GO:0004553|hydrolase activity, hydrolyzing O-glycosyl compounds;GO:0030247|polysaccharide binding;	.	.
BjuA026072	239	944	149	411.268	74	14	49	46.1553	8.91053	3.15551	0.000194242	0.00742247	up	yes	BjuA026072	protein_coding	chrA07:16601563-16602854:+	gi|685330779|ref|XP_009103306.1|	1840	0	PREDICTED: caffeic acid 3-O-methyltransferase-like [Brassica rapa]	gi|567149307|ref|XM_006416266.1|	756	0	Eutrema salsugineum hypothetical protein (EUTSA_v10007964mg) mRNA, complete cds	Q9FK25	298	3e-96	Flavone 3'-O-methyltransferase 1	.	.	.	.	pfam00891	Methyltransf_2	O-methyltransferase. This family includes a range of O-methyltransferases. These enzymes utilize S-adenosyl methionine.	GO:0051555|flavonol biosynthetic process;GO:0009809|lignin biosynthetic process;	GO:0005737|cytoplasm;GO:0005634|nucleus;GO:0005886|plasma membrane;GO:0009506|plasmodesma;	GO:0047763|caffeate O-methyltransferase activity;GO:0030744|luteolin O-methyltransferase activity;GO:0033799|myricetin 3'-O-methyltransferase activity;GO:0030755|quercetin 3-O-methyltransferase activity;	K13066	E2.1.1.68, COMT; caffeic acid 3-O-methyltransferase [EC:2.1.1.68]
BjuA023218	36	76	21	41.3708	8	0	6	4.65333	8.89059	3.15228	0.00216309	0.0452422	up	yes	BjuA023218	protein_coding	chrA07:14642139-14642621:-	gi|674929451|emb|CDY03906.1|	546	1e-68	BnaC07g11310D [Brassica napus]	.	.	.	.	.	.	.	.	.	.	.	.	pfam12084	DUF3561	Protein of unknown function (DUF3561). This family of proteins is functionally uncharacterized. This protein is found in bacteria. Proteins in this family are about 110 amino acids in length.	.	.	.	.	.
BjuB042426	88	135	87	96.451	9	11	11	10.8542	8.88605	3.15154	1.62748e-11	6.17639e-09	up	yes	BjuB042426	protein_coding	chrB01:45381378-45381767:-	gi|674903031|emb|CDY29995.1|	476	6e-60	BnaC01g40130D [Brassica napus]	gi|145338099|ref|NM_111301.3|	238	5e-121	Arabidopsis thaliana RmlC-like cupins superfamily protein mRNA, complete cds	.	.	.	.	asr1714	85.1	1e-21	COG3450	pfam05899	Cupin_3	Protein of unknown function (DUF861). This family consists of several proteins which seem to be specific to plants and bacteria. The function of this family is unknown.	.	.	.	.	.
BjuA021368	152	359	153	205.706	36	10	23	23.3809	8.79803	3.13718	9.83703e-07	0.000100563	up	yes	BjuA021368	protein_coding	chrA06:1468421-1469806:-	gi|674910288|emb|CDY22833.1|	2287	0	BnaA06g02440D [Brassica napus]	gi|567132834|ref|XM_006393008.1|	780	0	Eutrema salsugineum hypothetical protein (EUTSA_v10012395mg) mRNA, complete cds	Q9LZD8	556	0	UDP-glycosyltransferase 89A2	.	.	.	.	pfam00201	UDPGT	UDP-glucoronosyl and UDP-glucosyl transferase.	GO:0009813|flavonoid biosynthetic process;GO:0052696|flavonoid glucuronidation;	GO:0043231|intracellular membrane-bounded organelle;	GO:0080043|quercetin 3-O-glucosyltransferase activity;GO:0080044|quercetin 7-O-glucosyltransferase activity;GO:0035251|UDP-glucosyltransferase activity;	.	.
BjuB039919	2671	5753	2779	3473.03	485	196	484	397.335	8.74081	3.12777	5.41244e-10	1.5223e-07	up	yes	BjuB039919	protein_coding	chrB07:15639686-15640787:+	gi|685287370|ref|XP_009134619.1|	1409	0	PREDICTED: hypersensitive-induced response protein 3-like [Brassica rapa]	gi|567204241|ref|XM_006408418.1|	678	0	Eutrema salsugineum hypothetical protein (EUTSA_v10021268mg) mRNA, complete cds	Q9SRH6	523	0	Hypersensitive-induced response protein 3	SP2156	229	1e-72	COG0330	pfam01145	Band_7	SPFH domain / Band 7 family. This family has been called SPFH, Band 7 or PHB domain. Recent phylogenetic analysis has shown this domain to be a slipin or Stomatin-like integral membrane domain conserved from protozoa to mammals.	GO:0050832|defense response to fungus;	GO:0016020|membrane;GO:0005739|mitochondrion;GO:0005886|plasma membrane;GO:0009506|plasmodesma;GO:0005774|vacuolar membrane;GO:0005773|vacuole;	.	.	.
BjuA035791	19	77	31	39.0754	2	3	8	4.50755	8.66888	3.11584	0.000136453	0.00562127	up	yes	BjuA035791	protein_coding	chrA09:45165428-45169185:-	gi|674905832|emb|CDY27225.1|	3097	0	BnaA09g35770D [Brassica napus]	gi|567184487|ref|XM_006402935.1|	909	0	Eutrema salsugineum hypothetical protein (EUTSA_v10005843mg) mRNA, complete cds	.	.	.	.	SPBC646.04	57.8	6e-08	COG5186	pfam04928	PAP_central	Poly(A) polymerase central domain. The central domain of Poly(A) polymerase shares structural similarity with the allosteric activity domain of ribonucleotide reductase R1, which comprises a four-helix bundle and a three-stranded mixed beta- sheet. Even though the two enzymes bind ATP, the ATP-recognition motifs are different.	.	.	.	.	.
BjuA021273	12	85	0	29.8317	6	3	1	3.44208	8.66674	3.11549	0.000255789	0.00927538	up	yes	BjuA021273	protein_coding	chrA06:810369-811513:+	gi|685314094|ref|XP_009147645.1|	1341	0	PREDICTED: stem-specific protein TSJT1-like [Brassica rapa]	gi|297853063|ref|XM_002894367.1|	489	0	Arabidopsis lyrata subsp. lyrata predicted protein, mRNA	P24805	124	3e-33	Stem-specific protein TSJT1	.	.	.	.	pfam12481	DUF3700	Aluminium induced protein. This domain family is found in eukaryotes, and is approximately 120 amino acids in length. There are two conserved sequence motifs: YGL and LRDR. This family is related to GATase enzyme domains.	GO:0042254|ribosome biogenesis;	GO:0016020|membrane;GO:0005730|nucleolus;GO:0005634|nucleus;	GO:0005525|GTP binding;GO:0003924|GTPase activity;GO:0044822|poly(A) RNA binding;	.	.
BjuB022172	805	3553	1648	1845.06	317	45	276	214.453	8.60357	3.10494	0.000372879	0.0125291	up	yes	BjuB022172	protein_coding	chrB06:23280597-23284591:+	gi|567118986|ref|XP_006389733.1|	5324	0	hypothetical protein EUTSA_v10018005mg [Eutrema salsugineum]	gi|567118988|ref|XM_006389672.1|	2503	0	Eutrema salsugineum hypothetical protein (EUTSA_v10018005mg) mRNA, complete cds	Q9XIE2	165	6e-40	ABC transporter G family member 36	.	.	.	.	pfam01061	ABC2_membrane	ABC-2 type transporter.	GO:0015691|cadmium ion transport;GO:0071366|cellular response to indolebutyric acid stimulus;GO:0052544|defense response by callose deposition in cell wall;GO:0042742|defense response to bacterium;GO:0009817|defense response to fungus, incompatible interaction;GO:0006855|drug transmembrane transport;GO:0042344|indole glucosinolate catabolic process;GO:0031348|negative regulation of defense respon…	GO:0009507|chloroplast;GO:0009941|chloroplast envelope;GO:0016021|integral component of membrane;GO:0016020|membrane;GO:0005739|mitochondrion;GO:0005886|plasma membrane;GO:0005774|vacuolar membrane;	GO:0005524|ATP binding;GO:0042626|ATPase activity, coupled to transmembrane movement of substances;GO:0015086|cadmium ion transmembrane transporter activity;	.	.
BjuA006202	17	34	25	23.5175	5	2	1	2.73505	8.59856	3.1041	0.000410427	0.0135251	up	yes	BjuA006202	protein_coding	chrA01:38391937-38392858:+	gi|685267469|ref|XP_009124340.1|	864	1e-116	PREDICTED: uncharacterized protein LOC103849295 [Brassica rapa]	gi|565482095|ref|XM_006298626.1|	212	3e-106	Capsella rubella hypothetical protein (CARUB_v10014780mg) mRNA, complete cds	.	.	.	.	.	.	.	.	pfam04398	DUF538	Protein of unknown function, DUF538. This family consists of several plant proteins of unknown function.	.	.	.	.	.
BjuB043409	163	688	755	491.292	54	33	80	57.3416	8.56782	3.09893	1.54391e-09	3.71935e-07	up	yes	BjuB043409	protein_coding	chrB03:3276410-3277456:+	gi|674936640|emb|CDX96675.1|	1040	2e-140	BnaA08g22180D [Brassica napus]	gi|30686255|ref|NM_101776.2|	317	2e-164	Arabidopsis thaliana jasmonate-zim-domain protein 1 mRNA, complete cds	Q9LMA8	320	2e-108	Protein TIFY 10A	.	.	.	.	pfam06200	tify	tify domain. This short possible domain is found in a variety of plant transcription factors that contain GATA domains as well as other motifs. Although previously known as the Zim domain this is now called the tify domain after its most conserved amino acids. TIFY proteins can be further classified into two groups depending on the presence (group I) or absence (group II) of a C2C2-GATA domain. F…	GO:0042742|defense response to bacterium;GO:0009908|flower development;GO:0009867|jasmonic acid mediated signaling pathway;GO:1903507|negative regulation of nucleic acid-templated transcription;GO:0009555|pollen development;GO:1900067|regulation of cellular response to alkaline pH;GO:0031347|regulation of defense response;GO:2000022|regulation of jasmonic acid mediated signaling pathway;GO:000635…	GO:0005634|nucleus;	GO:0003714|transcription corepressor activity;	K13464	JAZ; jasmonate ZIM domain-containing protein
BjuB045755	80	251	172	154.778	14	7	32	18.0949	8.55373	3.09655	0.000161834	0.00644175	up	yes	BjuB045755	protein_coding	chrB05:38941916-38945283:+	gi|685282174|ref|XP_009131995.1|	4065	0	PREDICTED: probable LRR receptor-like serine/threonine-protein kinase At3g47570 isoform X1 [Brassica rapa]	gi|296841177|gb|AC240938.1|	1798	0	Brassica rapa subsp. pekinensis clone KBrF153M15, complete sequence	C0LGP4	1241	0	Probable LRR receptor-like serine/threonine-protein kinase At3g47570	alr0124_1	112	3e-25	COG4886	pfam00069	Pkinase	Protein kinase domain.	.	GO:0016021|integral component of membrane;GO:0005886|plasma membrane;	GO:0005524|ATP binding;GO:0004674|protein serine/threonine kinase activity;	.	.
BjuA012113	265	450	542	388.255	50	30	52	45.3952	8.55277	3.09639	2.88801e-23	5.92663e-20	up	yes	BjuA012113	protein_coding	chrA03:20387080-20389417:-	gi|674932715|emb|CDY00784.1|	3151	0	BnaC03g37680D [Brassica napus]	gi|567200068|ref|XM_006407256.1|	1062	0	Eutrema salsugineum hypothetical protein (EUTSA_v10020257mg) mRNA, complete cds	Q9LHA8	1188	0	Probable mediator of RNA polymerase II transcription subunit 37c	.	.	.	.	pfam00012	HSP70	Hsp70 protein. Hsp70 chaperones help to fold many proteins. Hsp70 assisted folding involves repeated cycles of substrate binding and release. Hsp70 activity is ATP dependent. Hsp70 proteins are made up of two regions: the amino terminus is the ATPase domain and the carboxyl terminus is the substrate binding region.	GO:0016567|protein ubiquitination;GO:0006355|regulation of transcription, DNA-templated;GO:0009617|response to bacterium;GO:0046686|response to cadmium ion;GO:0009408|response to heat;GO:0009644|response to high light intensity;GO:0042542|response to hydrogen peroxide;GO:0009266|response to temperature stimulus;GO:0009615|response to virus;GO:0006351|transcription, DNA-templated;	GO:0048046|apoplast;GO:0005618|cell wall;GO:0005829|cytosol;GO:0005794|Golgi apparatus;GO:0005739|mitochondrion;GO:0005634|nucleus;GO:0005886|plasma membrane;GO:0005774|vacuolar membrane;	GO:0005524|ATP binding;GO:0031625|ubiquitin protein ligase binding;	K03283	HSPA1_8; heat shock 70kDa protein 1/8
BjuA037708	18	68	29	35.4021	5	4	3	4.17303	8.48354	3.08467	3.13614e-05	0.0017597	up	yes	BjuA037708	protein_coding	chrA10:3597890-3598045:+	gi|674943568|emb|CDX89980.1|	271	1e-28	BnaA10g01020D [Brassica napus]	gi|567156412|ref|XM_006418288.1|	123	2e-57	Eutrema salsugineum hypothetical protein (EUTSA_v10008465mg) mRNA, complete cds	Q5NB11	80.5	7e-19	Chitinase 10	.	.	.	.	pfam00182	Glyco_hydro_19	Chitinase class I.	GO:0006040|amino sugar metabolic process;GO:0016998|cell wall macromolecule catabolic process;GO:0006032|chitin catabolic process;GO:0000272|polysaccharide catabolic process;	GO:0005622|intracellular;	GO:0004568|chitinase activity;	.	.
BjuA032536	498	488	288	400.126	32	12	95	47.2548	8.46742	3.08192	6.17078e-05	0.00302308	up	yes	BjuA032536	protein_coding	chrA09:5597055-5597663:-	gi|685353583|ref|XP_009111995.1|	940	7e-127	PREDICTED: ethylene-responsive transcription factor ERF107 [Brassica rapa]	gi|332002898|gb|CP002688.1|	405	0	Arabidopsis thaliana chromosome 5 sequence	Q9FKG2	299	1e-101	Ethylene-responsive transcription factor ERF107	.	.	.	.	pfam00847	AP2	AP2 domain. This 60 amino acid residue domain can bind to DNA and is found in transcription factor proteins.	GO:0009873|ethylene-activated signaling pathway;GO:1904277|negative regulation of wax biosynthetic process;GO:0045893|positive regulation of transcription, DNA-templated;GO:0009414|response to water deprivation;GO:0006351|transcription, DNA-templated;	GO:0005634|nucleus;	GO:0003700|transcription factor activity, sequence-specific DNA binding;GO:0044212|transcription regulatory region DNA binding;GO:0000976|transcription regulatory region sequence-specific DNA binding;	.	.
BjuO001430	88	277	117	148.722	29	8	15	17.6168	8.44201	3.07759	1.37979e-05	0.000894169	up	yes	BjuO001430	protein_coding	chrContig1250_1_49588:10960-14381:+	gi|674885666|emb|CDY46886.1|	3691	0	BnaA01g27860D [Brassica napus]	gi|567197920|ref|XM_006406638.1|	760	0	Eutrema salsugineum hypothetical protein (EUTSA_v10020120mg) mRNA, complete cds	Q9LDR2	1115	0	Putative cyclic nucleotide-gated ion channel 19	.	.	.	.	pfam00520	Ion_trans	Ion transport protein. This family contains Sodium, Potassium, Calcium ion channels. This family is 6 transmembrane helices in which the last two helices flank a loop which determines ion selectivity. In some sub-families (e.g. Na channels) the domain is repeated four times, whereas in others (e.g. K channels) the protein forms as a tetramer in the membrane. A bacterial structure of the protein i…	GO:0042391|regulation of membrane potential;	GO:0005887|integral component of plasma membrane;	GO:0030552|cAMP binding;GO:0030553|cGMP binding;GO:0005249|voltage-gated potassium channel activity;	K05391	CNGF; cyclic nucleotide gated channel, other eukaryote
BjuB010225	36	12	24	22.8026	3	1	4	2.7184	8.38825	3.06837	0.000640425	0.0190063	up	yes	BjuB010225	protein_coding	chrB05:30905083-30905379:-	gi|674233279|gb|KFK26044.1|	391	6e-47	hypothetical protein AALP_AA8G196000 [Arabis alpina]	gi|297807830|ref|XM_002871753.1|	122	2e-56	Arabidopsis lyrata subsp. lyrata hypothetical protein, mRNA	P33081	97.8	5e-26	Auxin-induced protein 15A	.	.	.	.	pfam02519	Auxin_inducible	Auxin responsive protein. This family consists of the protein products of the ARG7 auxin responsive genes family none of which have any identified functional role.	GO:0009734|auxin-activated signaling pathway;	.	.	K14488	SAUR; SAUR family protein
BjuA026734	80	99	58	74.0922	7	13	5	8.92397	8.3026	3.05356	1.05018e-06	0.000106183	up	yes	BjuA026734	protein_coding	chrA07:24422069-24423076:-	gi|685333191|ref|XP_009104246.1|	1108	4e-148	PREDICTED: E3 ubiquitin-protein ligase ATL4-like [Brassica rapa]	gi|202070590|gb|AC189297.2|	1008	0	Brassica rapa subsp. pekinensis clone KBrB027O09, complete sequence	Q9LY41	338	6e-113	E3 ubiquitin-protein ligase ATL4	.	.	.	.	pfam13639	zf-RING_2	Ring finger domain.	GO:0016567|protein ubiquitination;	GO:0016021|integral component of membrane;	GO:0016874|ligase activity;GO:0004842|ubiquitin-protein transferase activity;GO:0008270|zinc ion binding;	K10663	ATL4; E3 ubiquitin-protein ligase ATL4 [EC:2.3.2.27]
BjuA046747	15	57	67	42.5414	2	3	10	5.18598	8.20315	3.03618	0.00128021	0.0310841	up	yes	BjuA046747	protein_coding	chrA09:4968466-4971816:-	gi|674946237|emb|CDX87086.1|	2329	0	BnaC09g04010D [Brassica napus]	gi|567139471|ref|XM_006394732.1|	1102	0	Eutrema salsugineum hypothetical protein (EUTSA_v10005426mg) mRNA, complete cds	O04472	823	0	Putative nucleobase-ascorbate transporter 10	PAB1838	86.3	4e-17	COG2233	pfam00860	Xan_ur_permease	Permease family. This family includes permeases for diverse substrates such as xanthine, uracil, and vitamin C. However many members of this family are functionally uncharacterized and may transport other substrates. Members of this family have ten predicted transmembrane helices.	GO:0055085|transmembrane transport;	GO:0016021|integral component of membrane;	GO:0005215|transporter activity;	.	.
BjuA030260	162	313	92	176.589	24	8	32	21.7472	8.12009	3.0215	1.13135e-05	0.000768206	up	yes	BjuA030260	protein_coding	chrA08:22014392-22017355:-	gi|685348733|ref|XP_009110077.1|	4437	0	PREDICTED: probable alpha,alpha-trehalose-phosphate synthase [UDP-forming] 9 [Brassica rapa]	gi|567148326|ref|XM_006415985.1|	1567	0	Eutrema salsugineum hypothetical protein (EUTSA_v10006773mg) mRNA, complete cds	Q9LRA7	1568	0	Probable alpha,alpha-trehalose-phosphate synthase [UDP-forming] 9	YBR126c	365	5e-115	COG0380	pfam00982	Glyco_transf_20	Glycosyltransferase family 20. Members of this family belong to glycosyl transferase family 20. OtsA (Trehalose-6-phosphate synthase) is homologous to regions in the subunits of yeast trehalose-6-phosphate synthase/phosphate complex,.	GO:0005992|trehalose biosynthetic process;GO:0070413|trehalose metabolism in response to stress;	GO:0005737|cytoplasm;	GO:0016791|phosphatase activity;GO:0016757|transferase activity, transferring glycosyl groups;	K16055	TPS; trehalose 6-phosphate synthase/phosphatase [EC:2.4.1.15 3.1.3.12]
BjuB027533	52	33	8	29.6494	6	1	4	3.70017	8.01298	3.00234	0.00025675	0.00929803	up	yes	BjuB027533	protein_coding	chrB04:3980730-3983247:+	gi|674904062|emb|CDY28921.1|	2618	0	BnaA02g25550D [Brassica napus]	gi|567168695|ref|XM_006398391.1|	1027	0	Eutrema salsugineum hypothetical protein (EUTSA_v10000848mg) mRNA, complete cds	Q8LG88	926	0	Tonoplast dicarboxylate transporter	SA1732	213	7e-61	COG0471	pfam00939	Na_sulph_symp	Sodium:sulfate symporter transmembrane region. There are also some members in this family that do not match the Prosite motif, and belong to the subfamily SODIT1.	GO:0015743|malate transport;GO:0051453|regulation of intracellular pH;GO:0006814|sodium ion transport;	GO:0016021|integral component of membrane;GO:0005774|vacuolar membrane;GO:0005773|vacuole;	GO:0015140|malate transmembrane transporter activity;	K14445	SLC13A2_3_5; solute carrier family 13 (sodium-dependent dicarboxylate transporter), member 2/3/5
BjuB044523	100	169	77	107.743	21	4	15	13.4797	7.99302	2.99874	9.7756e-06	0.000681316	up	yes	BjuB044523	protein_coding	chrB02:56762823-56763952:+	gi|699059112|gb|AIU39718.1|	717	3e-91	NAC transcription factor 59 [Brassica napus]	gi|202070626|gb|AC189594.2|	296	7e-153	Brassica rapa subsp. pekinensis clone KBrH013N10, complete sequence	Q9FLJ2	50.4	3e-06	NAC domain-containing protein 100	.	.	.	.	pfam02365	NAM	No apical meristem (NAM) protein. This is a family of no apical meristem (NAM) proteins these are plant development proteins. Mutations in NAM result in the failure to develop a shoot apical meristem in petunia embryos. NAM is indicated as having a role in determining positions of meristems and primordial. One member of this family NAP (NAC-like, activated by AP3/PI) is encoded by the target gene…	GO:0006351|transcription, DNA-templated;	GO:0005634|nucleus;	GO:0003677|DNA binding;GO:0003700|transcription factor activity, sequence-specific DNA binding;	.	.
BjuA046578	35	187	71	89.919	10	6	17	11.3179	7.94488	2.99003	2.63164e-07	3.25478e-05	up	yes	BjuA046578	protein_coding	chrA07:29470575-29471331:-	gi|674931621|emb|CDY01909.1|	694	1e-89	BnaC06g29490D [Brassica napus]	gi|199580182|gb|AC189489.2|	322	2e-167	Brassica rapa subsp. pekinensis clone KBrB084K02, complete sequence	.	.	.	.	.	.	.	.	pfam07797	DUF1639	Protein of unknown function (DUF1639). This approximately 50 residue region is found in a number of sequences derived from hypothetical plant proteins. This region features a highly basic 5 amino-acid stretch towards its centre.	.	.	.	.	.
BjuB038602	281	180	250	223.186	35	25	22	28.4111	7.85559	2.97372	1.30385e-17	1.3893e-14	up	yes	BjuB038602	protein_coding	chrB03:21871256-21876622:-	gi|685376318|ref|XP_009121112.1|	2514	0	PREDICTED: aluminum-activated malate transporter 6 isoform X1 [Brassica rapa]	gi|567207453|ref|XM_006409241.1|	887	0	Eutrema salsugineum hypothetical protein (EUTSA_v10022649mg) mRNA, complete cds	Q9SHM1	797	0	Aluminum-activated malate transporter 6	.	.	.	.	pfam11744	ALMT	Aluminium activated malate transporter.	GO:0071423|malate transmembrane transport;	GO:0016021|integral component of membrane;GO:0009705|plant-type vacuole membrane;GO:0005774|vacuolar membrane;	GO:0015140|malate transmembrane transporter activity;	.	.
BjuA026071	24	106	7	42.3033	8	2	6	5.41288	7.81531	2.9663	3.79338e-05	0.00205057	up	yes	BjuA026071	protein_coding	chrA07:16598360-16599683:+	gi|685330776|ref|XP_009103305.1|	1846	0	PREDICTED: caffeic acid 3-O-methyltransferase-like [Brassica rapa]	gi|30687177|ref|NM_101964.2|	745	0	Arabidopsis thaliana indole glucosinolate o-methyltransferase 1 mRNA, complete cds	Q9XGW0	292	5e-94	Caffeic acid 3-O-methyltransferase 1	.	.	.	.	pfam00891	Methyltransf_2	O-methyltransferase. This family includes a range of O-methyltransferases. These enzymes utilize S-adenosyl methionine.	GO:0009809|lignin biosynthetic process;	.	GO:0047763|caffeate O-methyltransferase activity;	.	.
BjuA014959	1273	1536	2094	1520.75	172	183	203	194.648	7.81286	2.96585	1.02602e-33	4.37304e-30	up	yes	BjuA014959	protein_coding	chrA04:4448382-4450052:+	gi|60499701|gb|AAX22053.1|	2988	0	phenylalanine ammonia-lyase [Brassica napus]	gi|60499702|gb|AY795078.1|	1623	0	Brassica napus phenylalanine ammonia-lyase (PAL2-1) mRNA, complete cds	P45724	1125	0	Phenylalanine ammonia-lyase 2	RSp0365	221	1e-63	COG2986	pfam00221	Lyase_aromatic	Aromatic amino acid lyase. This family includes proteins with phenylalanine ammonia-lyase, EC:4.3.1.24, histidine ammonia-lyase, EC:4.3.1.3, and tyrosine aminomutase, EC:5.4.3.6, activities.	GO:0009800|cinnamic acid biosynthetic process;GO:0006559|L-phenylalanine catabolic process;GO:0009699|phenylpropanoid biosynthetic process;GO:0080167|response to karrikin;GO:0006979|response to oxidative stress;	GO:0005829|cytosol;	GO:0045548|phenylalanine ammonia-lyase activity;	K10775	E4.3.1.24; phenylalanine ammonia-lyase [EC:4.3.1.24]
BjuB008933	299	914	300	467.587	82	24	71	60.0338	7.78872	2.96139	3.61288e-06	0.000295254	up	yes	BjuB008933	protein_coding	chrB07:19654779-19655270:-	gi|312282735|dbj|BAJ34233.1|	590	5e-75	unnamed protein product [Thellungiella halophila]	gi|312282734|dbj|AK353147.1|	315	1e-163	Thellungiella halophila mRNA, complete cds, clone: RTFL01-21-F09	Q9FYB5	224	1e-73	Chaperone protein dnaJ 11, chloroplastic	MTH1291	65.5	4e-12	COG0484	pfam00226	DnaJ	DnaJ domain. DnaJ domains (J-domains) are associated with hsp70 heat-shock system and it is thought that this domain mediates the interaction. DnaJ-domain is therefore part of a chaperone (protein folding) system. The T-antigens, although not in Prosite are confirmed as DnaJ containing domains from literature.	.	GO:0009507|chloroplast;GO:0009570|chloroplast stroma;GO:0005634|nucleus;GO:0009536|plastid;	.	.	.
BjuB036606	240	415	150	250.933	41	15	39	32.3435	7.75838	2.95576	1.17324e-08	2.18878e-06	up	yes	BjuB036606	protein_coding	chrB02:52884987-52886167:+	gi|565461686|ref|XP_006288842.1|	379	7e-44	hypothetical protein CARUB_v10002196mg [Capsella rubella]	gi|565461685|ref|XM_006288780.1|	215	5e-108	Capsella rubella hypothetical protein (CARUB_v10002196mg) mRNA, complete cds	.	.	.	.	.	.	.	.	pfam12786	GBV-C_env	GB virus C genotype envelope. This the envelope protein from the ssRNA GB virus genotype C.	.	.	.	.	.
BjuA033879	287	305	272	269.851	57	13	33	34.7847	7.75774	2.95564	2.70154e-07	3.319e-05	up	yes	BjuA033879	protein_coding	chrA09:19429474-19430208:-	gi|685359399|ref|XP_009114286.1|	1056	4e-143	PREDICTED: ethylene-responsive transcription factor 2-like [Brassica rapa]	gi|89257416|gb|AC183493.1|	646	0	Brassica oleracea Contig B, complete sequence	O80338	244	8e-79	Ethylene-responsive transcription factor 2	.	.	.	.	pfam00847	AP2	AP2 domain. This 60 amino acid residue domain can bind to DNA and is found in transcription factor proteins.	GO:0051301|cell division;GO:0009873|ethylene-activated signaling pathway;GO:0009864|induced systemic resistance, jasmonic acid mediated signaling pathway;GO:0045893|positive regulation of transcription, DNA-templated;GO:0010200|response to chitin;GO:0006351|transcription, DNA-templated;GO:0001944|vasculature development;	GO:0005634|nucleus;	GO:0003677|DNA binding;GO:0003700|transcription factor activity, sequence-specific DNA binding;	K14517	ERF2; ethylene-responsive transcription factor 2
BjuB026932	43	67	73	56.6535	10	8	3	7.32842	7.73065	2.95059	2.21369e-07	2.83926e-05	up	yes	BjuB026932	protein_coding	chrB01:5748750-5750177:-	gi|685302151|ref|XP_009141782.1|	1849	0	PREDICTED: probable serine/threonine-protein kinase NAK [Brassica rapa]	gi|567214409|ref|XM_006411072.1|	865	0	Eutrema salsugineum hypothetical protein (EUTSA_v10016674mg) mRNA, complete cds	Q9LTC0	325	2e-105	Probable receptor-like protein kinase At5g47070	BS_yloP_1	94.4	9e-21	COG0515	pfam00069	Pkinase	Protein kinase domain.	.	GO:0005886|plasma membrane;	GO:0005524|ATP binding;GO:0004674|protein serine/threonine kinase activity;	K00924	E2.7.1.-
BjuA043861	69	215	229	157.405	10	12	37	20.3808	7.7232	2.9492	0.000447349	0.0144445	up	yes	BjuA043861	protein_coding	chrA08:24436475-24439456:+	gi|674869962|emb|CDY64933.1|	2635	0	BnaCnng45550D [Brassica napus]	gi|567152875|ref|XM_006417265.1|	1073	0	Eutrema salsugineum hypothetical protein (EUTSA_v10007409mg) mRNA, complete cds	Q9LYT3	428	3e-143	Protein DETOXIFICATION 41	SPCC4B3.13	197	3e-55	COG0534	pfam01554	MatE	MatE. The MatE domain	GO:0006855|drug transmembrane transport;GO:0009813|flavonoid biosynthetic process;GO:0010231|maintenance of seed dormancy;GO:0010023|proanthocyanidin biosynthetic process;	GO:0016021|integral component of membrane;GO:0009705|plant-type vacuole membrane;	GO:0015238|drug transmembrane transporter activity;GO:0015299|solute:proton antiporter activity;GO:0022857|transmembrane transporter activity;	K03327	TC.MATE, SLC47A, norM, mdtK, dinF; multidrug resistance protein, MATE family
BjuB030786	99	215	164	147.689	25	12	19	19.1838	7.69864	2.9446	1.5308e-13	8.83527e-11	up	yes	BjuB030786	protein_coding	chrB03:23106810-23112322:+	gi|685372217|ref|XP_009119717.1|	1401	0	PREDICTED: U-box domain-containing protein 56 isoform X1 [Brassica rapa]	gi|567156739|ref|XM_006418380.1|	445	0	Eutrema salsugineum hypothetical protein (EUTSA_v10007902mg) mRNA, complete cds	Q8GXQ7	338	9e-112	U-box domain-containing protein 56	.	.	.	.	pfam04564	U-box	U-box domain. This domain is related to the Ring finger pfam00097 but lacks the zinc binding residues.	.	.	GO:0016874|ligase activity;GO:0004842|ubiquitin-protein transferase activity;	.	.
BjuB041773	6	33	31	21.3889	1	2	5	2.78288	7.6859	2.94221	0.000993763	0.0260033	up	yes	BjuB041773	protein_coding	chrB06:17973974-17974920:-	gi|685369580|ref|XP_009118632.1|	867	2e-116	PREDICTED: uncharacterized protein LOC103843642 [Brassica rapa]	gi|567155571|ref|XM_006418053.1|	376	0	Eutrema salsugineum hypothetical protein (EUTSA_v10009503mg) mRNA, complete cds	.	.	.	.	.	.	.	.	pfam05512	AWPM-19	AWPM-19-like family. Members of this family are 19 kDa membrane proteins. The levels of the plant protein AWPM-19 increase dramatically when there is an increase level of abscisic acid. The increase presence of this protein leads to greater tolerance of freezing.	.	.	.	.	.
BjuB010159	65	52	52	53.0192	10	6	4	6.90808	7.67496	2.94016	6.51463e-07	7.13365e-05	up	yes	BjuB010159	protein_coding	chrB05:30223883-30224389:-	gi|674859097|emb|CDY69863.1|	790	7e-103	BnaCnng65700D [Brassica napus]	gi|567175615|ref|XM_006400421.1|	316	4e-164	Eutrema salsugineum hypothetical protein (EUTSA_v10014061mg) mRNA, complete cds	.	.	.	.	YKL094w	48.9	1e-06	COG2267	pfam12695	Abhydrolase_5	Alpha/beta hydrolase family. This family contains a diverse range of alpha/beta hydrolase enzymes.	.	.	.	.	.
BjuB039528	113	169	166	138.925	19	10	24	18.1568	7.65139	2.93572	3.48967e-13	1.85919e-10	up	yes	BjuB039528	protein_coding	chrB07:11043405-11043947:-	gi|685354499|ref|XP_009112363.1|	880	1e-118	PREDICTED: ethylene-responsive transcription factor ERF010-like [Brassica rapa]	gi|567136303|ref|XM_006393855.1|	325	4e-169	Eutrema salsugineum hypothetical protein (EUTSA_v10004985mg) mRNA, complete cds	Q9FH94	293	5e-100	Ethylene-responsive transcription factor ERF010	.	.	.	.	pfam00847	AP2	AP2 domain. This 60 amino acid residue domain can bind to DNA and is found in transcription factor proteins.	GO:0009873|ethylene-activated signaling pathway;GO:0006351|transcription, DNA-templated;	GO:0005634|nucleus;	GO:0003677|DNA binding;GO:0003700|transcription factor activity, sequence-specific DNA binding;	.	.
BjuB015159	75	49	25	47.2568	6	5	7	6.23692	7.57695	2.92162	4.8253e-06	0.000378161	up	yes	BjuB015159	protein_coding	chrB08:10201879-10202154:-	gi|674955193|emb|CDX78773.1|	451	3e-56	BnaA03g06850D [Brassica napus]	gi|297807822|ref|XM_002871749.1|	168	4e-82	Arabidopsis lyrata subsp. lyrata hypothetical protein, mRNA	P33081	106	2e-29	Auxin-induced protein 15A	.	.	.	.	pfam02519	Auxin_inducible	Auxin responsive protein. This family consists of the protein products of the ARG7 auxin responsive genes family none of which have any identified functional role.	GO:0009734|auxin-activated signaling pathway;	.	.	K14488	SAUR; SAUR family protein
BjuB034027	481	566	275	414.313	36	22	102	54.7361	7.56929	2.92016	0.00012004	0.0051045	up	yes	BjuB034027	protein_coding	chrB02:1560012-1563108:+	gi|674931283|emb|CDY02276.1|	2053	0	BnaA03g38910D [Brassica napus]	gi|199580096|gb|AC232504.1|	1207	0	Brassica rapa subsp. pekinensis clone KBrB057N22, complete sequence	Q9XIL9	745	0	Pollen-specific leucine-rich repeat extensin-like protein 3	alr0124_1	62	3e-09	COG4886	pfam13855	LRR_8	Leucine rich repeat.	GO:0071555|cell wall organization;	GO:0005618|cell wall;GO:0005576|extracellular region;	GO:0005199|structural constituent of cell wall;	.	.
BjuA010853	36	113	78	69.8468	14	6	7	9.23474	7.56348	2.91905	6.39054e-08	9.86315e-06	up	yes	BjuA010853	protein_coding	chrA03:14259720-14260772:+	gi|685285970|ref|XP_009133902.1|	1495	0	PREDICTED: F-box protein At2g27310-like [Brassica rapa]	gi|199580014|gb|AC189333.2|	1053	0	Brassica rapa subsp. pekinensis clone KBrB038M13, complete sequence	Q9XIN8	429	1e-148	F-box protein At2g27310	.	.	.	.	pfam08812	YtxC	YtxC-like family. This family includes proteins similar to B. subtilis YtxC an uncharacterized protein.	GO:0016477|cell migration;GO:0009790|embryo development;GO:0007369|gastrulation;GO:0048255|mRNA stabilization;GO:0060212|negative regulation of nuclear-transcribed mRNA poly(A) tail shortening;GO:0022008|neurogenesis;GO:0045727|positive regulation of translation;GO:0048793|pronephros development;GO:0009409|response to cold;	GO:0005737|cytoplasm;GO:0005654|nucleoplasm;GO:0005634|nucleus;	GO:0019899|enzyme binding;GO:0003730|mRNA 3'-UTR binding;GO:0003729|mRNA binding;GO:0000166|nucleotide binding;	.	.
BjuB021948	75	180	121	116.116	21	9	15	15.3786	7.55051	2.91657	3.47138e-11	1.22511e-08	up	yes	BjuB021948	protein_coding	chrB06:19164544-19167227:-	gi|727430803|ref|XP_010486072.1|	4001	0	PREDICTED: probable alpha,alpha-trehalose-phosphate synthase [UDP-forming] 7 [Camelina sativa]	gi|567154941|ref|XM_006417863.1|	819	0	Eutrema salsugineum hypothetical protein (EUTSA_v10006783mg) mRNA, complete cds	Q9LMI0	1537	0	Probable alpha,alpha-trehalose-phosphate synthase [UDP-forming] 7	SPAC328.03	369	1e-116	COG0380	pfam00982	Glyco_transf_20	Glycosyltransferase family 20. Members of this family belong to glycosyl transferase family 20. OtsA (Trehalose-6-phosphate synthase) is homologous to regions in the subunits of yeast trehalose-6-phosphate synthase/phosphate complex,.	GO:0005992|trehalose biosynthetic process;GO:0070413|trehalose metabolism in response to stress;	GO:0005829|cytosol;	GO:0016791|phosphatase activity;GO:0016757|transferase activity, transferring glycosyl groups;	K16055	TPS; trehalose 6-phosphate synthase/phosphatase [EC:2.4.1.15 3.1.3.12]
BjuA026254	100	379	287	235.076	42	28	20	31.1628	7.54348	2.91523	4.30185e-12	1.86216e-09	up	yes	BjuA026254	protein_coding	chrA07:18312597-18314087:-	gi|685331592|ref|XP_009103613.1|	2461	0	PREDICTED: cytochrome P450 94C1 [Brassica rapa]	gi|567209191|ref|XM_006409688.1|	893	0	Eutrema salsugineum hypothetical protein (EUTSA_v10016556mg) mRNA, complete cds	Q9ZUX1	842	0	Cytochrome P450 94C1	BH0579	117	5e-28	COG2124	pfam00067	p450	Cytochrome P450. Cytochrome P450s are haem-thiolate proteins involved in the oxidative degradation of various compounds. They are particularly well known for their role in the degradation of environmental toxins and mutagens. They can be divided into 4 classes, according to the method by which electrons from NAD(P)H are delivered to the catalytic site. Sequence conservation is relatively low with…	GO:0009611|response to wounding;	GO:0016021|integral component of membrane;GO:0043231|intracellular membrane-bounded organelle;	GO:0018685|alkane 1-monooxygenase activity;GO:0020037|heme binding;GO:0005506|iron ion binding;	.	.
BjuB025134	596	1112	562	705.164	122	68	83	93.9048	7.50935	2.90869	2.14477e-20	2.76366e-17	up	yes	BjuB025134	protein_coding	chrB01:36782333-36784112:-	gi|685310247|ref|XP_009145729.1|	2478	0	PREDICTED: LOW QUALITY PROTEIN: sugar transport protein 4-like [Brassica rapa]	gi|567196970|ref|XM_006406375.1|	1125	0	Eutrema salsugineum hypothetical protein (EUTSA_v10020528mg) mRNA, complete cds	Q39228	942	0	Sugar transport protein 4	.	.	.	.	pfam00083	Sugar_tr	Sugar (and other) transporter.	GO:0046323|glucose import;GO:0035428|hexose transmembrane transport;GO:0015770|sucrose transport;	GO:0005887|integral component of plasma membrane;GO:0005886|plasma membrane;	GO:0005355|glucose transmembrane transporter activity;GO:0015145|monosaccharide transmembrane transporter activity;GO:0008506|sucrose:proton symporter activity;	.	.
BjuA021562	25	45	6	23.7704	4	4	1	3.16735	7.50482	2.90782	0.000874189	0.0237553	up	yes	BjuA021562	protein_coding	chrA06:3136073-3136405:-	gi|685314938|ref|XP_009148077.1|	390	1e-46	PREDICTED: cyclin-dependent protein kinase inhibitor SMR2 [Brassica rapa]	gi|567154223|ref|XM_006417655.1|	203	2e-101	Eutrema salsugineum hypothetical protein (EUTSA_v10009156mg) mRNA, complete cds	Q9SGE2	117	3e-33	Cyclin-dependent protein kinase inhibitor SMR2	.	.	.	.	pfam14384	DUF4415	Domain of unknown function (DUF4415). This family of proteins is functionally uncharacterized. This family of proteins is found in bacteria and viruses. Proteins in this family are typically between 82 and 104 amino acids in length.	GO:0007049|cell cycle;	GO:0005634|nucleus;	GO:0004860|protein kinase inhibitor activity;	.	.
BjuB028639	473	1274	594	723.46	109	38	138	96.9139	7.46498	2.90014	9.69792e-06	0.000676754	up	yes	BjuB028639	protein_coding	chrB04:16574514-16577254:-	gi|685354996|ref|XP_009112558.1|	4533	0	PREDICTED: probable alpha,alpha-trehalose-phosphate synthase [UDP-forming] 11 [Brassica rapa]	gi|567206797|ref|XM_006409059.1|	1852	0	Eutrema salsugineum hypothetical protein (EUTSA_v10022544mg) mRNA, complete cds	Q9ZV48	1625	0	Probable alpha,alpha-trehalose-phosphate synthase [UDP-forming] 11	YBR126c	342	2e-106	COG0380	pfam00982	Glyco_transf_20	Glycosyltransferase family 20. Members of this family belong to glycosyl transferase family 20. OtsA (Trehalose-6-phosphate synthase) is homologous to regions in the subunits of yeast trehalose-6-phosphate synthase/phosphate complex,.	GO:0005992|trehalose biosynthetic process;GO:0070413|trehalose metabolism in response to stress;	GO:0005829|cytosol;GO:0005739|mitochondrion;	GO:0016791|phosphatase activity;GO:0016757|transferase activity, transferring glycosyl groups;	K16055	TPS; trehalose 6-phosphate synthase/phosphatase [EC:2.4.1.15 3.1.3.12]
BjuB041934	23	34	9	20.6682	2	2	4	2.77092	7.45896	2.89897	0.00154086	0.035536	up	yes	BjuB041934	protein_coding	chrB01:679762-680127:-	gi|674908251|emb|CDY24786.1|	552	1e-70	BnaA08g15240D [Brassica napus]	gi|199580241|gb|AC189549.2|	306	1e-158	Brassica rapa subsp. pekinensis clone KBrH005C21, complete sequence	.	.	.	.	.	.	.	.	pfam03653	UPF0093	Uncharacterized protein family (UPF0093).	.	.	.	.	.
BjuB014148	59	271	171	153.619	33	8	20	20.6219	7.44932	2.89711	5.04721e-05	0.00258462	up	yes	BjuB014148	protein_coding	chrB05:8852421-8861524:-	gi|685259718|ref|XP_009136817.1|	1627	0	PREDICTED: putative cysteine-rich receptor-like protein kinase 23 isoform X1 [Brassica rapa]	gi|567219873|ref|XM_006413503.1|	272	3e-139	Eutrema salsugineum hypothetical protein (EUTSA_v10024631mg) mRNA, complete cds	O65482	403	6e-130	Putative cysteine-rich receptor-like protein kinase 23	.	.	.	.	pfam01657	Stress-antifung	Salt stress response/antifungal. This domain is often found in association with the kinase domains pfam00069 or pfam07714. In many proteins it is duplicated. It contains six conserved cysteines which are involved in disulphide bridges. It has a role in salt stress response and has antifungal activity.	GO:0042742|defense response to bacterium;GO:0006468|protein phosphorylation;	GO:0016021|integral component of membrane;GO:0005886|plasma membrane;GO:0009506|plasmodesma;	GO:0005524|ATP binding;GO:0004674|protein serine/threonine kinase activity;	.	.
BjuO011540	18	46	12	23.5728	3	4	2	3.17931	7.41444	2.89034	0.000787202	0.0219458	up	yes	BjuO011540	protein_coding	chrSuper_scaffold_178_1239001_2092318_1_92294:14719-16699:+	gi|685270948|ref|XP_009126510.1|	1132	2e-153	PREDICTED: SNF1-related protein kinase regulatory subunit beta-1-like [Brassica rapa]	gi|567176294|ref|XM_006400624.1|	593	0	Eutrema salsugineum hypothetical protein (EUTSA_v10014317mg) mRNA, complete cds	Q84VQ1	420	7e-147	SNF1-related protein kinase regulatory subunit beta-1	.	.	.	.	pfam04739	AMPKBI	5'-AMP-activated protein kinase beta subunit, interation domain. This region is found in the beta subunit of the 5'-AMP-activated protein kinase complex, and its yeast homologues Sip1, Sip2 and Gal83, which are found in the SNF1 kinase complex. This region is sufficient for interaction of this subunit with the kinase complex, but is not solely responsible for the interaction, and the interaction …	GO:0005975|carbohydrate metabolic process;GO:0043562|cellular response to nitrogen levels;GO:0006633|fatty acid biosynthetic process;GO:0042128|nitrate assimilation;GO:0009744|response to sucrose;	.	GO:0005524|ATP binding;	K07199	PRKAB; 5'-AMP-activated protein kinase, regulatory beta subunit
BjuB031303	76	81	99	79.677	14	10	7	10.7539	7.40915	2.88931	4.60288e-09	9.69721e-07	up	yes	BjuB031303	protein_coding	chrB03:20316384-20317675:-	gi|674892532|emb|CDY40288.1|	1139	3e-156	BnaA07g09120D [Brassica napus]	gi|567148176|ref|XM_006415943.1|	450	0	Eutrema salsugineum hypothetical protein (EUTSA_v10008691mg) mRNA, complete cds	Q9FUS6	375	6e-131	Glutathione S-transferase U13	NMB1953	60.8	1e-10	COG0625	pfam13417	GST_N_3	Glutathione S-transferase, N-terminal domain.	GO:0006749|glutathione metabolic process;GO:0046686|response to cadmium ion;GO:0009636|response to toxic substance;GO:0009407|toxin catabolic process;	GO:0005737|cytoplasm;GO:0005829|cytosol;	GO:0004364|glutathione transferase activity;	K00799	GST, gst; glutathione S-transferase [EC:2.5.1.18]
BjuB008590	49	62	96	64.063	7	8	10	8.72115	7.34571	2.8769	8.07644e-08	1.20296e-05	up	yes	BjuB008590	protein_coding	chrB07:19280591-19284173:-	gi|685290108|ref|XP_009136005.1|	1794	0	PREDICTED: uncharacterized protein LOC103860157 [Brassica rapa]	gi|567200084|ref|XM_006407261.1|	724	0	Eutrema salsugineum hypothetical protein (EUTSA_v10020556mg) mRNA, complete cds	.	.	.	.	.	.	.	.	pfam04784	DUF547	Protein of unknown function, DUF547. Family of uncharacterized proteins from C. elegans and A. thaliana.	.	.	.	.	.
BjuB044297	401	357	346	345.715	29	16	93	47.1137	7.33789	2.87536	8.2898e-06	0.000601994	up	yes	BjuB044297	protein_coding	chrB02:50812409-50813056:-	gi|674870309|emb|CDY64666.1|	965	2e-130	BnaA10g30200D [Brassica napus]	gi|38260604|gb|AY350711.1|	471	0	Sisymbrium irio clone BAC Sio11E11, complete sequence	Q9LY05	311	5e-106	Ethylene-responsive transcription factor ERF106	.	.	.	.	pfam00847	AP2	AP2 domain. This 60 amino acid residue domain can bind to DNA and is found in transcription factor proteins.	GO:0009873|ethylene-activated signaling pathway;GO:0006351|transcription, DNA-templated;	GO:0005634|nucleus;	GO:0003677|DNA binding;GO:0003700|transcription factor activity, sequence-specific DNA binding;	.	.
BjuO013781	18	77	32	39.0469	4	7	4	5.32432	7.33368	2.87454	3.67335e-05	0.00200131	up	yes	BjuO013781	protein_coding	chrSuper_scaffold_84_880679_1811527_892006_930849:19107-19655:-	gi|674936511|emb|CDX96968.1|	776	2e-102	BnaC02g31060D [Brassica napus]	gi|567167329|ref|XM_006397994.1|	326	1e-169	Eutrema salsugineum hypothetical protein (EUTSA_v10001042mg) mRNA, complete cds	Q9FI19	273	6e-92	Probable calcium-binding protein CML43	SPAC3A12.14	58.2	2e-10	COG5126	pfam13499	EF-hand_7	EF-hand domain pair.	GO:0046686|response to cadmium ion;	.	GO:0005509|calcium ion binding;	K13448	CML; calcium-binding protein CML
BjuB048666	26	95	15	42.0339	8	2	7	5.7521	7.30757	2.86939	5.08509e-05	0.0025975	up	yes	BjuB048666	protein_coding	chrB02:52170412-52172164:+	gi|674964018|emb|CDX70250.1|	2076	0	BnaA10g25990D [Brassica napus]	gi|567170214|ref|XM_006398815.1|	890	0	Eutrema salsugineum hypothetical protein (EUTSA_v10013165mg) mRNA, complete cds	Q7XA06	744	0	Synaptotagmin-3	YML072c	98.2	4e-21	COG5038	pfam00168	C2	C2 domain.	.	GO:0005783|endoplasmic reticulum;GO:0016021|integral component of membrane;	GO:0008289|lipid binding;GO:0046872|metal ion binding;	.	.
BjuO002415	101	189	76	113.858	11	12	22	15.6198	7.2893	2.86578	1.95333e-10	6.04637e-08	up	yes	BjuO002415	protein_coding	chrContig1662:547275-547955:-	gi|631901748|gb|AHZ31603.1|	817	2e-107	ethylene-responsive transcription factor [Brassica juncea var. tumida]	gi|631901747|gb|KJ513669.1|	535	0	Brassica juncea var. tumida ethylene-responsive transcription factor (ERF) mRNA, complete cds	O80338	244	3e-79	Ethylene-responsive transcription factor 2	.	.	.	.	pfam00847	AP2	AP2 domain. This 60 amino acid residue domain can bind to DNA and is found in transcription factor proteins.	GO:0051301|cell division;GO:0009873|ethylene-activated signaling pathway;GO:0009864|induced systemic resistance, jasmonic acid mediated signaling pathway;GO:0045893|positive regulation of transcription, DNA-templated;GO:0010200|response to chitin;GO:0006351|transcription, DNA-templated;GO:0001944|vasculature development;	GO:0005634|nucleus;	GO:0003677|DNA binding;GO:0003700|transcription factor activity, sequence-specific DNA binding;	K14517	ERF2; ethylene-responsive transcription factor 2
BjuA045694	53	71	27	47.282	6	3	10	6.495	7.27975	2.86389	3.67576e-06	0.000299951	up	yes	BjuA045694	protein_coding	chrA02:36054058-36054273:+	gi|685279131|ref|XP_009130498.1|	365	2e-43	PREDICTED: uncharacterized protein LOC103855286 [Brassica rapa]	gi|567136829|ref|XM_006394004.1|	162	7e-79	Eutrema salsugineum hypothetical protein (EUTSA_v10005237mg) mRNA, complete cds	.	.	.	.	.	.	.	.	pfam09798	LCD1	DNA damage checkpoint protein. This is a family of proteins which regulate checkpoint kinases. In Schizosaccharomyces pombe this protein is called Rad26 and in Saccharomyces cerevisiae it is called LCD1.	.	.	.	.	.
BjuA006892	3	28	55	26.1251	1	6	3	3.62356	7.20977	2.84995	0.00247729	0.0498952	up	yes	BjuA006892	protein_coding	chrA08:9600256-9602831:-	gi|674918291|emb|CDY14906.1|	2264	0	BnaA02g22480D [Brassica napus]	gi|363413050|gb|JN979370.1|	964	0	Amaranthus tricolor phytochelatin synthase mRNA, complete cds	Q9S7Z3	798	0	Glutathione gamma-glutamylcysteinyltransferase 1	.	.	.	.	pfam09328	Phytochelatin_C	Domain of unknown function (DUF1984). Members of this family of functionally uncharacterized domains are found at the C-terminus of plant phytochelatin synthases.	GO:0015700|arsenite transport;GO:0052544|defense response by callose deposition in cell wall;GO:0042742|defense response to bacterium;GO:0042344|indole glucosinolate catabolic process;GO:0046938|phytochelatin biosynthetic process;GO:0046685|response to arsenic-containing substance;GO:0046686|response to cadmium ion;	GO:0005829|cytosol;	GO:0015446|arsenite-transmembrane transporting ATPase activity;GO:0046870|cadmium ion binding;GO:0005507|copper ion binding;GO:0016756|glutathione gamma-glutamylcysteinyltransferase activity;GO:0071992|phytochelatin transmembrane transporter activity;	K05941	E2.3.2.15; glutathione gamma-glutamylcysteinyltransferase [EC:2.3.2.15]
BjuB042091	43	97	11	47.0545	6	5	8	6.57613	7.15534	2.83902	1.81835e-05	0.0011232	up	yes	BjuB042091	protein_coding	chrB01:4259306-4265228:+	gi|685302367|ref|XP_009141888.1|	2859	0	PREDICTED: laccase-5-like [Brassica rapa]	gi|567215041|ref|XM_006411230.1|	1042	0	Eutrema salsugineum hypothetical protein (EUTSA_v10016439mg) mRNA, complete cds	Q9SIY8	1031	0	Laccase-5	YFL041w	137	7e-33	COG2132	pfam07731	Cu-oxidase_2	Multicopper oxidase. This entry contains many divergent copper oxidase-like domains that are not recognized by the pfam00394 model.	GO:0046274|lignin catabolic process;GO:0046688|response to copper ion;	GO:0048046|apoplast;	GO:0005507|copper ion binding;GO:0052716|hydroquinone:oxygen oxidoreductase activity;GO:0016722|oxidoreductase activity, oxidizing metal ions;	K05909	E1.10.3.2; laccase [EC:1.10.3.2]
BjuA024178	10	76	12	30.0566	6	5	1	4.20164	7.15353	2.83866	0.000476007	0.0151491	up	yes	BjuA024178	protein_coding	chrA06:24308607-24312076:-	gi|674947153|emb|CDX86306.1|	4321	0	BnaA06g30230D [Brassica napus]	gi|567140845|ref|XM_006395124.1|	1330	0	Eutrema salsugineum hypothetical protein (EUTSA_v10003642mg) mRNA, complete cds	Q9LV72	1229	0	Glutamate receptor 1.2	.	.	.	.	pfam00060	Lig_chan	Ligand-gated ion channel. This family includes the four transmembrane regions of the ionotropic glutamate receptors and NMDA receptors.	GO:0006816|calcium ion transport;GO:0019722|calcium-mediated signaling;GO:0071230|cellular response to amino acid stimulus;	GO:0016021|integral component of membrane;GO:0005622|intracellular;GO:0005886|plasma membrane;	GO:0005262|calcium channel activity;GO:0008066|glutamate receptor activity;GO:0004970|ionotropic glutamate receptor activity;	K05387	GRIP; glutamate receptor, ionotropic, plant
BjuB022112	423	837	438	526.836	74	50	90	73.735	7.14498	2.83693	3.97037e-21	5.64077e-18	up	yes	BjuB022112	protein_coding	chrB06:22912512-22913180:+	gi|685333816|ref|XP_009104496.1|	708	6e-93	PREDICTED: chaperone protein dnaJ 8, chloroplastic [Brassica rapa]	gi|567119387|ref|XM_006389785.1|	346	0	Eutrema salsugineum hypothetical protein (EUTSA_v10019250mg) mRNA, complete cds	Q9SAG8	239	2e-79	Chaperone protein dnaJ 8, chloroplastic	aq_703	59.3	5e-10	COG0484	pfam00226	DnaJ	DnaJ domain. DnaJ domains (J-domains) are associated with hsp70 heat-shock system and it is thought that this domain mediates the interaction. DnaJ-domain is therefore part of a chaperone (protein folding) system. The T-antigens, although not in Prosite are confirmed as DnaJ containing domains from literature.	GO:0009416|response to light stimulus;	GO:0009507|chloroplast;GO:0009570|chloroplast stroma;GO:0005634|nucleus;	.	.	.
BjuB041448	91	117	75	88.341	14	1	22	12.4241	7.11048	2.82995	0.00054265	0.0167973	up	yes	BjuB041448	protein_coding	chrB08:34082362-34082838:+	gi|685286617|ref|XP_009134236.1|	734	4e-97	PREDICTED: E3 ubiquitin-protein ligase RHA1B-like [Brassica rapa]	gi|567162985|ref|XM_006396855.1|	268	2e-137	Eutrema salsugineum hypothetical protein (EUTSA_v10029035mg) mRNA, complete cds	Q9SUS5	223	5e-73	E3 ubiquitin-protein ligase RHA1B	.	.	.	.	pfam13639	zf-RING_2	Ring finger domain.	GO:0016567|protein ubiquitination;GO:0046686|response to cadmium ion;GO:0010200|response to chitin;	.	GO:0016874|ligase activity;GO:0004842|ubiquitin-protein transferase activity;GO:0008270|zinc ion binding;	K16281	RHA1; RING-H2 zinc finger protein RHA1
BjuA033618	41	69	35	45.1226	9	1	9	6.378	7.07473	2.82268	0.000323921	0.0112314	up	yes	BjuA033618	protein_coding	chrA09:15690097-15691942:-	gi|685357198|ref|XP_009113392.1|	2533	0	PREDICTED: serine decarboxylase-like [Brassica rapa]	gi|4996104|dbj|AB014076.1|	1135	0	Brassica napus mRNA for serine decarboxylase, complete cds	Q9MA74	884	0	Serine decarboxylase	mlr6209	271	4e-85	COG0076	pfam00282	Pyridoxal_deC	Pyridoxal-dependent decarboxylase conserved domain.	GO:0019752|carboxylic acid metabolic process;GO:0006580|ethanolamine metabolic process;	GO:0005829|cytosol;GO:0005886|plasma membrane;	GO:0016831|carboxy-lyase activity;GO:0030170|pyridoxal phosphate binding;	K01590	hdc, HDC; histidine decarboxylase [EC:4.1.1.22]
BjuB027023	16	45	41	31.367	6	3	4	4.45972	7.03339	2.81422	0.000132919	0.00550019	up	yes	BjuB027023	protein_coding	chrB01:3141162-3143558:+	gi|685302922|ref|XP_009142170.1|	871	1e-114	PREDICTED: transcription factor bHLH129-like isoform X1 [Brassica rapa]	gi|567215920|ref|XM_006411527.1|	402	0	Eutrema salsugineum hypothetical protein (EUTSA_v10016998mg) mRNA, complete cds	Q9ZW81	278	1e-91	Transcription factor bHLH129	.	.	.	.	pfam00010	HLH	Helix-loop-helix DNA-binding domain.	GO:0006366|transcription from RNA polymerase II promoter;	GO:0005634|nucleus;	GO:0001046|core promoter sequence-specific DNA binding;GO:0001228|transcriptional activator activity, RNA polymerase II transcription regulatory region sequence-specific binding;	.	.
BjuB002936	50	329	241	189.437	18	19	41	27.0141	7.01251	2.80993	4.88758e-06	0.000381009	up	yes	BjuB002936	protein_coding	chrB04:29794307-29799193:-	gi|674877804|emb|CDY54158.1|	2155	0	BnaC02g47170D [Brassica napus]	gi|227438222|gb|FJ842820.1|	419	0	Brassica rapa subsp. pekinensis isolate BrTNL3 disease resistance protein gene, complete cds	F4KHI3	518	3e-165	Protein VARIATION IN COMPOUND TRIGGERED ROOT growth response	RSp0875	73.9	1e-12	COG4886	pfam01582	TIR	TIR domain. The Toll/interleukin-1 receptor (TIR) homology domain is an intracellular signalling domain found in MyD88, interleukin 1 receptor and the Toll receptor. It contains three highly-conserved regions, and mediates protein-protein interactions between the Toll-like receptors (TLRs) and signal-transduction components. TIR-like motifs are also found in plant proteins thought to be involved …	GO:0006952|defense response;GO:0010082|regulation of root meristem growth;GO:0007165|signal transduction;	GO:0005829|cytosol;GO:0005634|nucleus;	GO:0043531|ADP binding;GO:0005524|ATP binding;	.	.
BjuA011809	26	57	49	40.7409	9	4	4	5.82127	6.99864	2.80707	1.72914e-05	0.00108136	up	yes	BjuA011809	protein_coding	chrA03:18992534-18993057:-	gi|685287848|ref|XP_009134869.1|	784	5e-105	PREDICTED: uncharacterized protein LOC103859138 [Brassica rapa]	gi|567202504|ref|XM_006407923.1|	279	1e-143	Eutrema salsugineum hypothetical protein (EUTSA_v10021691mg) mRNA, complete cds	.	.	.	.	.	.	.	.	pfam14391	DUF4421	Domain of unknown function (DUF4421). This family of proteins is functionally uncharacterized. This family of proteins is found in bacteria. Proteins in this family are typically between 336 and 370 amino acids in length.	.	.	.	.	.
BjuA014666	61	16	49	39.8363	9	1	7	5.69957	6.98935	2.80516	0.000671628	0.0196272	up	yes	BjuA014666	protein_coding	chrA04:1380232-1381064:+	gi|674957273|emb|CDX76026.1|	1209	2e-166	BnaA04g02900D [Brassica napus]	gi|567184244|ref|XM_006402862.1|	420	0	Eutrema salsugineum hypothetical protein (EUTSA_v10006189mg) mRNA, complete cds	Q9M1K1	357	6e-123	Transcription factor ORG2	.	.	.	.	pfam00010	HLH	Helix-loop-helix DNA-binding domain.	GO:0010106|cellular response to iron ion starvation;GO:0055072|iron ion homeostasis;GO:0006357|regulation of transcription from RNA polymerase II promoter;GO:0006355|regulation of transcription, DNA-templated;GO:0006351|transcription, DNA-templated;	GO:0090575|RNA polymerase II transcription factor complex;	GO:0000977|RNA polymerase II regulatory region sequence-specific DNA binding;GO:0003700|transcription factor activity, sequence-specific DNA binding;	.	.
BjuB035964	50	155	129	102.66	24	2	18	14.7195	6.97442	2.80207	0.000742963	0.0211	up	yes	BjuB035964	protein_coding	chrB02:47318123-47319727:-	gi|685377917|ref|XP_009121786.1|	895	3e-120	PREDICTED: protein TIFY 9 isoform X1 [Brassica rapa]	gi|567173365|ref|XM_006399749.1|	373	0	Eutrema salsugineum hypothetical protein (EUTSA_v10014724mg) mRNA, complete cds	Q93ZM9	298	2e-101	Protein TIFY 9	.	.	.	.	pfam09425	CCT_2	Divergent CCT motif. This short motif is found in a number of plant proteins. It appears to be related to the N-terminal half of the CCT motif. The CCT motif is about 45 amino acids long and contains a putative nuclear localisation signal within the second half of the CCT motif.	GO:0006952|defense response;GO:1903507|negative regulation of nucleic acid-templated transcription;GO:2000022|regulation of jasmonic acid mediated signaling pathway;GO:0010112|regulation of systemic acquired resistance;GO:0006355|regulation of transcription, DNA-templated;GO:0009753|response to jasmonic acid;GO:0009611|response to wounding;GO:0006351|transcription, DNA-templated;	GO:0005634|nucleus;	GO:0042803|protein homodimerization activity;GO:0003714|transcription corepressor activity;	K13464	JAZ; jasmonate ZIM domain-containing protein
BjuB040968	54	104	46	63.3932	12	11	3	9.12227	6.94928	2.79686	1.21858e-05	0.000809582	up	yes	BjuB040968	protein_coding	chrB08:2512849-2513223:-	gi|674232454|gb|KFK25219.1|	396	8e-45	hypothetical protein AALP_AA8G082600 [Arabis alpina]	gi|199580247|gb|AC189554.2|	246	2e-125	Brassica rapa subsp. pekinensis clone KBrH006C14, complete sequence	.	.	.	.	.	.	.	.	pfam03042	Birna_VP5	Birnavirus VP5 protein. Birnaviruses are ds RNA viruses. Non structural protein VP5 is found in RNA segment A. The function of this small viral protein is unknown. The proteins are about 150 amino acids long and contain several conserved histidines and cysteines that might form a zinc binding site (Bateman A pers. obs.).	.	.	.	.	.
BjuB013293	54	135	80	83.0961	19	0	17	11.9845	6.93364	2.79361	0.00161905	0.0366905	up	yes	BjuB013293	protein_coding	chrB05:14214921-14217608:+	gi|685261501|ref|XP_009145625.1|	3795	0	PREDICTED: putative pre-mRNA-splicing factor ATP-dependent RNA helicase DHX16 [Brassica rapa]	gi|567221373|ref|XM_006414253.1|	1396	0	Eutrema salsugineum hypothetical protein (EUTSA_v10024349mg) mRNA, complete cds	Q54MH3	802	0	Putative pre-mRNA-splicing factor ATP-dependent RNA helicase DHX16	YER013w_2	654	0	COG1643	pfam07717	OB_NTP_bind	Oligonucleotide/oligosaccharide-binding (OB)-fold. This family is found towards the C-terminus of the DEAD-box helicases (pfam00270). In these helicases it is apparently always found in association with pfam04408. There do seem to be a couple of instances where it occurs by itself. The structure PDB:3i4u adopts an OB-fold. helicases (pfam00270). In these helicases it is apparently always found in…	GO:0000398|mRNA splicing, via spliceosome;	GO:0005737|cytoplasm;GO:0005634|nucleus;GO:0005681|spliceosomal complex;	GO:0005524|ATP binding;GO:0004004|ATP-dependent RNA helicase activity;GO:0044822|poly(A) RNA binding;	K12813	DHX16; pre-mRNA-splicing factor ATP-dependent RNA helicase DHX16 [EC:3.6.4.13]
BjuB045696	26	58	38	37.7226	9	3	4	5.44149	6.9324	2.79335	3.7993e-05	0.00205177	up	yes	BjuB045696	protein_coding	chrB05:37895841-37896695:-	gi|674248329|gb|KFK41094.1|	1335	0	hypothetical protein AALP_AA2G085100, partial [Arabis alpina]	gi|567125436|ref|XM_006391390.1|	482	0	Eutrema salsugineum hypothetical protein (EUTSA_v10019715mg) mRNA, partial cds	D7SFH9	459	9e-152	Protein SUPPRESSOR OF NPR1-1 CONSTITUTIVE 4	.	.	.	.	pfam07714	Pkinase_Tyr	Protein tyrosine kinase.	GO:0006968|cellular defense response;GO:0006071|glycerol metabolic process;GO:0045087|innate immune response;GO:0006629|lipid metabolic process;	GO:0016021|integral component of membrane;GO:0005886|plasma membrane;	GO:0005524|ATP binding;GO:0008889|glycerophosphodiester phosphodiesterase activity;GO:0004674|protein serine/threonine kinase activity;	.	.
BjuA026810	58	240	60	110.327	19	6	22	15.9592	6.91309	2.78933	2.2796e-05	0.00135815	up	yes	BjuA026810	protein_coding	chrA07:24858419-24863625:-	gi|685333521|ref|XP_009104372.1|	6082	0	PREDICTED: ABC transporter B family member 21 [Brassica rapa]	gi|567182477|ref|XM_006402342.1|	2759	0	Eutrema salsugineum hypothetical protein (EUTSA_v10005750mg) mRNA, complete cds	Q9M1Q9	2245	0	ABC transporter B family member 21	SPCC663.03	451	2e-134	COG1132	pfam00664	ABC_membrane	ABC transporter transmembrane region. This family represents a unit of six transmembrane helices. Many members of the ABC transporter family (pfam00005) have two such regions.	GO:0010540|basipetal auxin transport;	GO:0016021|integral component of membrane;	GO:0005524|ATP binding;GO:0042626|ATPase activity, coupled to transmembrane movement of substances;	K05658	ABCB1; ATP-binding cassette, subfamily B (MDR/TAP), member 1 [EC:3.6.3.44]
BjuA029600	531	1796	909	996.622	206	65	155	144.678	6.88853	2.7842	3.2733e-06	0.000272655	up	yes	BjuA029600	protein_coding	chrA08:18475270-18478387:+	gi|685346301|ref|XP_009109195.1|	2510	0	PREDICTED: protein TRANSPARENT TESTA 12-like [Brassica rapa]	gi|565442866|ref|XM_006283560.1|	678	0	Capsella rubella hypothetical protein (CARUB_v10004679mg) mRNA, complete cds	Q9LYT3	304	2e-95	Protein DETOXIFICATION 41	SPCC4B3.13	139	3e-35	COG0534	pfam01554	MatE	MatE. The MatE domain	GO:0006855|drug transmembrane transport;GO:0009813|flavonoid biosynthetic process;GO:0010231|maintenance of seed dormancy;GO:0010023|proanthocyanidin biosynthetic process;	GO:0016021|integral component of membrane;GO:0009705|plant-type vacuole membrane;	GO:0015238|drug transmembrane transporter activity;GO:0015299|solute:proton antiporter activity;GO:0022857|transmembrane transporter activity;	K03327	TC.MATE, SLC47A, norM, mdtK, dinF; multidrug resistance protein, MATE family
BjuA012501	83	181	40	94.5985	8	7	25	13.7568	6.87648	2.78167	0.00231819	0.0476963	up	yes	BjuA012501	protein_coding	chrA03:21568392-21568724:-	gi|685288992|ref|XP_009135449.1|	483	2e-60	PREDICTED: uncharacterized protein LOC103859629 [Brassica rapa]	gi|77817947|gb|DQ245266.1|	259	1e-132	Zea mays clone 14141 mRNA sequence	.	.	.	.	.	.	.	.	pfam03970	Herpes_UL37_1	Herpesvirus UL37 tegument protein. UL37 interacts with UL36, which is thought to be an important early step in tegumentation during virion morphogenesis in the cytoplasm.	.	.	.	.	.
BjuB024320	53	48	69	52.9698	6	8	8	7.71547	6.86541	2.77935	1.39305e-06	0.000132622	up	yes	BjuB024320	protein_coding	chrB01:20116509-20119523:+	gi|685299014|ref|XP_009140277.1|	1661	0	PREDICTED: probable cysteine proteinase A494 [Brassica rapa]	gi|567190239|ref|XM_006404527.1|	588	0	Eutrema salsugineum hypothetical protein (EUTSA_v10000210mg) mRNA, complete cds	P43295	593	0	Probable cysteine protease RD19B	AF1946_2	96.7	5e-22	COG4870	pfam00112	Peptidase_C1	Papain family cysteine protease.	GO:0051603|proteolysis involved in cellular protein catabolic process;	GO:0005615|extracellular space;GO:0005764|lysosome;	GO:0004197|cysteine-type endopeptidase activity;	K01373	CTSF; cathepsin F [EC:3.4.22.41]
BjuB017811	44	86	42	53.4017	7	11	4	7.8252	6.82433	2.77069	3.57399e-06	0.00029294	up	yes	BjuB017811	protein_coding	chrB03:18994728-18995726:-	gi|567148338|ref|XP_006416051.1|	1058	8e-141	hypothetical protein EUTSA_v10008195mg [Eutrema salsugineum]	gi|567148337|ref|XM_006415988.1|	428	0	Eutrema salsugineum hypothetical protein (EUTSA_v10008195mg) mRNA, complete cds	.	.	.	.	.	.	.	.	pfam11696	DUF3292	Protein of unknown function (DUF3292). This eukaryotic family of proteins has no known function.	.	.	.	.	.
BjuB016067	159	158	107	132.964	15	26	14	19.5321	6.80746	2.76712	1.96518e-08	3.50119e-06	up	yes	BjuB016067	protein_coding	chrB08:14326825-14327583:+	gi|674921307|emb|CDY11912.1|	637	4e-83	BnaC03g13380D [Brassica napus]	gi|77817307|gb|DQ244631.1|	256	7e-131	Zea mays clone 9738 mRNA sequence	Q9FE63	224	2e-74	Profilin-5	.	.	.	.	pfam00235	Profilin	Profilin.	GO:0042989|sequestering of actin monomers;	GO:0015629|actin cytoskeleton;GO:0005938|cell cortex;	GO:0003785|actin monomer binding;	K05759	PFN; profilin
BjuB043490	161	344	123	195.055	33	5	49	29.3198	6.65268	2.73394	0.00227227	0.0468909	up	yes	BjuB043490	protein_coding	chrB03:3705794-3708516:+	gi|674936561|emb|CDX96596.1|	3396	0	BnaA08g21390D [Brassica napus]	gi|565492549|ref|XM_006303852.1|	824	0	Capsella rubella hypothetical protein (CARUB_v10008422mg) mRNA, complete cds	Q39191	1065	0	Wall-associated receptor kinase 1	.	.	.	.	pfam07714	Pkinase_Tyr	Protein tyrosine kinase.	GO:0050832|defense response to fungus;GO:0009751|response to salicylic acid;GO:0009615|response to virus;	GO:0016021|integral component of membrane;GO:0009505|plant-type cell wall;GO:0005886|plasma membrane;GO:0005773|vacuole;	GO:0005524|ATP binding;GO:0005509|calcium ion binding;GO:0016301|kinase activity;GO:0030247|polysaccharide binding;GO:0004674|protein serine/threonine kinase activity;	.	.
BjuA044314	1002	1935	1594	1401.54	269	94	257	210.909	6.64525	2.73232	6.95691e-09	1.36208e-06	up	yes	BjuA044314	protein_coding	chrA09:50516556-50517715:+	gi|674867541|emb|CDY66600.1|	1063	5e-145	BnaAnng22520D [Brassica napus]	.	.	.	.	Q9LZX1	232	6e-75	Protein LURP-one-related 15	.	.	.	.	pfam04525	Tub_2	Tubby C 2. The structure of this family has been solved. It comprises a 12-stranded beta barrel with a central C-terminal alpha helix. This helix is thought to be a transmembrane helix. It is structurally similar to the C-terminal domain of the Tubby protein. In plants it plays a role in defense against pathogens.	GO:0006952|defense response;	GO:0009507|chloroplast;	.	.	.
BjuB020893	65	265	211	165.86	15	13	45	25.1105	6.60518	2.7236	0.00122559	0.0301008	up	yes	BjuB020893	protein_coding	chrB06:9727412-9731137:-	gi|567136086|ref|XP_006393856.1|	1767	0	hypothetical protein EUTSA_v10003845mg [Eutrema salsugineum]	gi|567136085|ref|XM_006393794.1|	655	0	Eutrema salsugineum hypothetical protein (EUTSA_v10003845mg) mRNA, complete cds	Q9FJX8	84.3	2e-15	Protein DA1-related 6	.	.	.	.	pfam12315	DUF3633	Protein of unknown function (DUF3633). This domain family is found in bacteria and eukaryotes, and is approximately 210 amino acids in length. The family is found in association with pfam00412.	.	.	GO:0043130|ubiquitin binding;GO:0008270|zinc ion binding;	.	.
BjuA011311	449	230	369	329.887	57	24	66	50.1563	6.57717	2.71747	4.2745e-08	6.94549e-06	up	yes	BjuA011311	protein_coding	chrA03:16048637-16050276:+	gi|685286716|ref|XP_009134286.1|	1466	0	PREDICTED: plastid lipid-associated protein 1, chloroplastic [Brassica rapa]	gi|14248547|gb|AF290563.1|	921	0	Brassica rapa plastid-lipid associated protein PAP1 mRNA, complete cds; nuclear gene for plastid product	Q94FZ9	569	0	Plastid lipid-associated protein 1, chloroplastic	.	.	.	.	pfam04755	PAP_fibrillin	PAP_fibrillin. This family identifies a conserved region found in a number of plastid lipid-associated proteins (PAPs), and in a number of putative fibrillin proteins.	.	GO:0009507|chloroplast;	.	.	.
BjuB012570	46	59	46	47.0554	10	5	6	7.20673	6.52937	2.70694	8.38818e-06	0.000606752	up	yes	BjuB012570	protein_coding	chrB05:18887007-18888548:-	gi|674928378|emb|CDY04873.1|	1646	0	BnaAnng00550D [Brassica napus]	gi|199580343|gb|AC189646.2|	434	0	Brassica rapa subsp. pekinensis clone KBrS009G14, complete sequence	Q5RKN4	63.5	2e-09	Putative oxidoreductase GLYR1	.	.	.	.	pfam00855	PWWP	PWWP domain. The PWWP domain is named after a conserved Pro-Trp-Trp-Pro motif. The domain binds to Histone-4 methylated at lysine-20, H4K20me, suggesting that it is methyl-lysine recognition motif. Removal of two conserved aromatic residues in a hydrophobic cavity created by this domain within the full-length protein, Pdp1, abolishes the interaction o f the protein with H4K20me3. In fission yeast…	.	GO:0005634|nucleus;	GO:0035064|methylated histone binding;GO:0051287|NAD binding;GO:0004616|phosphogluconate dehydrogenase (decarboxylating) activity;	.	.
BjuA040024	184	557	177	283.783	42	35	49	43.6584	6.50008	2.70046	9.30939e-15	6.78703e-12	up	yes	BjuA040024	protein_coding	chrA10:18798574-18801295:+	gi|674964018|emb|CDX70250.1|	2745	0	BnaA10g25990D [Brassica napus]	gi|567170214|ref|XM_006398815.1|	999	0	Eutrema salsugineum hypothetical protein (EUTSA_v10013165mg) mRNA, complete cds	Q7XA06	948	0	Synaptotagmin-3	YML072c	112	5e-25	COG5038	pfam00168	C2	C2 domain.	.	GO:0005783|endoplasmic reticulum;GO:0016021|integral component of membrane;	GO:0008289|lipid binding;GO:0046872|metal ion binding;	.	.
BjuB032914	266	551	332	355.886	33	51	73	54.9307	6.47883	2.69573	6.42835e-09	1.26668e-06	up	yes	BjuB032914	protein_coding	chrB03:5935700-5936877:-	gi|685347445|ref|XP_009109614.1|	334	4e-37	PREDICTED: protein TIFY 5A-like [Brassica rapa]	gi|186479057|ref|NM_102753.3|	118	4e-54	Arabidopsis thaliana protein TIFY 5A mRNA, complete cds	Q8LBM2	91.3	4e-22	Protein TIFY 5A	.	.	.	.	pfam06200	tify	tify domain. This short possible domain is found in a variety of plant transcription factors that contain GATA domains as well as other motifs. Although previously known as the Zim domain this is now called the tify domain after its most conserved amino acids. TIFY proteins can be further classified into two groups depending on the presence (group I) or absence (group II) of a C2C2-GATA domain. F…	GO:0006952|defense response;GO:1903507|negative regulation of nucleic acid-templated transcription;GO:0031347|regulation of defense response;GO:2000022|regulation of jasmonic acid mediated signaling pathway;GO:0006355|regulation of transcription, DNA-templated;GO:0009611|response to wounding;GO:0006351|transcription, DNA-templated;	GO:0005634|nucleus;	GO:0003714|transcription corepressor activity;	.	.
BjuB048509	33	40	53	39.0905	4	8	5	6.04331	6.46839	2.69341	3.26389e-05	0.00180665	up	yes	BjuB048509	protein_coding	chrB02:51375923-51376291:-	gi|685378974|ref|XP_009122228.1|	442	6e-54	PREDICTED: uncharacterized protein LOC103846966 [Brassica rapa]	gi|567170955|ref|XM_006399033.1|	273	2e-140	Eutrema salsugineum hypothetical protein (EUTSA_v10015029mg) mRNA, complete cds	.	.	.	.	.	.	.	.	pfam14668	RICTOR_V	Rapamycin-insensitive companion of mTOR, domain 5. Rictor appears to serve as a scaffolding protein that is important for maintaining mTORC2 integrity. The mammalian target of rapamycin (mTOR) is a conserved Ser/Thr kinase that forms two functionally distinct complexes, mTROC1 and mTORC2, important for nutrient and growth-factor signalling. These long eukaryotic proteins carry several well-conser…	.	.	.	.	.
BjuO011740	74	225	144	136.426	36	8	19	21.2645	6.41566	2.6816	0.000248982	0.00908799	up	yes	BjuO011740	protein_coding	chrSuper_scaffold_184_753382_1581011:594030-595177:+	gi|688954519|ref|NP_001288879.1|	1537	0	WRKY transcription factor 18-like [Brassica rapa]	gi|229558099|gb|FJ384103.1|	849	0	Brassica napus cultivar Westar WRKY transcription factor 18 (WRKY18) mRNA, WRKY18-2 allele, complete cds	Q9C5T4	440	3e-154	WRKY transcription factor 18	.	.	.	.	pfam03106	WRKY	WRKY DNA -binding domain.	GO:0042742|defense response to bacterium;GO:0050832|defense response to fungus;GO:0031347|regulation of defense response;GO:0010200|response to chitin;GO:0002237|response to molecule of bacterial origin;GO:0009751|response to salicylic acid;GO:0006351|transcription, DNA-templated;	GO:0005634|nucleus;	GO:0043565|sequence-specific DNA binding;GO:0003700|transcription factor activity, sequence-specific DNA binding;	.	.
BjuA030800	640	1342	1761	1151.87	168	110	246	180.201	6.39211	2.67629	5.65511e-09	1.15184e-06	up	yes	BjuA030800	protein_coding	chrA08:22992349-22993469:+	gi|685349325|ref|XP_009110295.1|	1330	0	PREDICTED: protein TIFY 10A-like [Brassica rapa]	gi|297844883|ref|XM_002890277.1|	266	4e-136	Arabidopsis lyrata subsp. lyrata hypothetical protein, mRNA	Q9LMA8	337	9e-115	Protein TIFY 10A	.	.	.	.	pfam06200	tify	tify domain. This short possible domain is found in a variety of plant transcription factors that contain GATA domains as well as other motifs. Although previously known as the Zim domain this is now called the tify domain after its most conserved amino acids. TIFY proteins can be further classified into two groups depending on the presence (group I) or absence (group II) of a C2C2-GATA domain. F…	GO:0042742|defense response to bacterium;GO:0009908|flower development;GO:0009867|jasmonic acid mediated signaling pathway;GO:1903507|negative regulation of nucleic acid-templated transcription;GO:0009555|pollen development;GO:1900067|regulation of cellular response to alkaline pH;GO:0031347|regulation of defense response;GO:2000022|regulation of jasmonic acid mediated signaling pathway;GO:000635…	GO:0005634|nucleus;	GO:0003714|transcription corepressor activity;	K13464	JAZ; jasmonate ZIM domain-containing protein
BjuA039377	31	81	123	72.0492	10	6	17	11.3179	6.36598	2.67038	2.15957e-06	0.000192685	up	yes	BjuA039377	protein_coding	chrA10:16066548-16067549:-	gi|674963478|emb|CDX69710.1|	1249	1e-169	BnaA10g20590D [Brassica napus]	gi|565459639|ref|XM_006287757.1|	180	3e-88	Capsella rubella hypothetical protein (CARUB_v10001037mg) mRNA, complete cds	.	.	.	.	.	.	.	.	pfam02752	Arrestin_C	Arrestin (or S-antigen), C-terminal domain. Ig-like beta-sandwich fold. Scop reports duplication with N-terminal domain.	.	.	.	.	.
BjuA039056	38	49	46	41.3677	5	4	10	6.54752	6.31807	2.65948	3.13429e-05	0.0017597	up	yes	BjuA039056	protein_coding	chrA10:14055760-14056035:+	gi|685376104|ref|XP_009121023.1|	469	5e-59	PREDICTED: auxin-induced protein 15A-like [Brassica rapa]	gi|565462261|ref|XM_006289068.1|	126	9e-59	Capsella rubella hypothetical protein (CARUB_v10002553mg) mRNA, complete cds	P33080	104	9e-29	Auxin-induced protein X10A	.	.	.	.	pfam02519	Auxin_inducible	Auxin responsive protein. This family consists of the protein products of the ARG7 auxin responsive genes family none of which have any identified functional role.	GO:0009734|auxin-activated signaling pathway;	.	.	K14488	SAUR; SAUR family protein
BjuA016297	260	612	259	350.414	41	45	75	55.9485	6.26315	2.64689	6.82308e-10	1.83521e-07	up	yes	BjuA016297	protein_coding	chrA04:17294053-17295075:-	gi|674902495|emb|CDY30554.1|	1563	0	BnaA04g15790D [Brassica napus]	gi|567205249|ref|XM_006408641.1|	589	0	Eutrema salsugineum hypothetical protein (EUTSA_v10002035mg) mRNA, complete cds	Q9XIN8	482	2e-169	F-box protein At2g27310	.	.	.	.	pfam15252	DUF4589	Domain of unknown function (DUF4589). This protein family is a domain of unknown function. The precise function of the protein domain remains to be elucidated. This family of proteins is found in eukaryotes and are typically between 215 and 293 amino acids in length. The protein contains two conserved sequence motifs: SSS and KST.	GO:0009058|biosynthetic process;	GO:0009986|cell surface;GO:0005783|endoplasmic reticulum;GO:0070062|extracellular exosome;GO:0016021|integral component of membrane;GO:0016020|membrane;	GO:0004064|arylesterase activity;GO:0016788|hydrolase activity, acting on ester bonds;GO:0016844|strictosidine synthase activity;	.	.
BjuO007596	284	615	204	342.648	69	40	50	54.7324	6.26042	2.64626	1.25525e-15	1.08673e-12	up	yes	BjuO007596	protein_coding	chrContig501_1_1525584_15001_1035659:800065-801113:+	gi|229893932|gb|ACQ90305.1|	442	5e-53	dormancy-associated protein 1 [Brassica rapa subsp. pekinensis]	gi|229893931|gb|FJ965337.1|	297	2e-153	Brassica rapa subsp. pekinensis dormancy-associated protein 1 (DRM1) mRNA, complete cds	Q05349	103	1e-26	Auxin-repressed 12.5 kDa protein	.	.	.	.	pfam05564	Auxin_repressed	Dormancy/auxin associated protein. This family contains several plant dormancy-associated and auxin-repressed proteins the function of which are poorly understood.	GO:0009734|auxin-activated signaling pathway;	.	.	.	.
BjuB046814	114	81	139	104.322	20	17	11	16.7327	6.23464	2.64031	1.06931e-09	2.71781e-07	up	yes	BjuB046814	protein_coding	chrB01:123399-124436:+	gi|297828335|ref|XP_002882050.1|	1453	0	hypothetical protein ARALYDRAFT_904061 [Arabidopsis lyrata subsp. lyrata]	gi|297828334|ref|XM_002882004.1|	668	0	Arabidopsis lyrata subsp. lyrata hypothetical protein, mRNA	Q9LMM6	353	1e-118	Protein BPS1, chloroplastic	.	.	.	.	pfam05055	DUF677	Protein of unknown function (DUF677). This family consists of AT14A like proteins from Arabidopsis thaliana. At14a has a small domain that has sequence similarities to integrins from fungi, insects and humans. Transcripts of At14a are found in all Arabidopsis tissues and localizes partly to the plasma membrane.	GO:0009793|embryo development ending in seed dormancy;GO:0048364|root development;GO:0048367|shoot system development;	GO:0009507|chloroplast;GO:0005886|plasma membrane;	.	.	.
BjuA031862	34	57	60	46.7084	14	5	3	7.49811	6.22936	2.63908	0.00100027	0.0261111	up	yes	BjuA031862	protein_coding	chrA07:28506432-28509879:-	gi|685335548|ref|XP_009105164.1|	5093	0	PREDICTED: helicase sen1 [Brassica rapa]	gi|199580180|gb|AC189484.2|	1844	0	Brassica rapa subsp. pekinensis clone KBrB083K19, complete sequence	B6SFA4	176	6e-44	Probable helicase MAGATAMA 3	YLR430w	161	3e-39	COG1112	pfam13087	AAA_12	AAA domain. This family of domains contain a P-loop motif that is characteristic of the AAA superfamily. Many of the proteins in this family are conjugative transfer proteins.	GO:0009553|embryo sac development;GO:0010183|pollen tube guidance;GO:0009875|pollen-pistil interaction;	GO:0005634|nucleus;	GO:0005524|ATP binding;GO:0004386|helicase activity;	K10706	SETX, ALS4; senataxin [EC:3.6.4.-]
BjuA035328	149	135	68	110.879	35	6	12	17.8032	6.22803	2.63878	0.0014565	0.0341235	up	yes	BjuA035328	protein_coding	chrA09:39899827-39903016:+	gi|685362587|ref|XP_009115616.1|	2778	0	PREDICTED: alkaline/neutral invertase CINV2 [Brassica rapa]	gi|567148762|ref|XM_006416113.1|	1251	0	Eutrema salsugineum hypothetical protein (EUTSA_v10007305mg) mRNA, complete cds	Q67XD9	934	0	Alkaline/neutral invertase CINV2	.	.	.	.	pfam12899	Glyco_hydro_100	Alkaline and neutral invertase. This is a family of bacterial and plant alkaline and neutral invertases, EC:3.2.1.26, previously known as Invertase_neut pfam04853.	GO:0048364|root development;GO:0005987|sucrose catabolic process;	GO:0005829|cytosol;	GO:0004564|beta-fructofuranosidase activity;GO:0033926|glycopeptide alpha-N-acetylgalactosaminidase activity;GO:0004575|sucrose alpha-glucosidase activity;	.	.
BjuB032313	93	246	203	166.919	27	16	36	27.124	6.1539	2.6215	1.70509e-10	5.36793e-08	up	yes	BjuB032313	protein_coding	chrB03:14782647-14784709:+	gi|685367621|ref|XP_009117779.1|	2720	0	PREDICTED: wall-associated receptor kinase-like 6 isoform X1 [Brassica rapa]	gi|565498473|ref|XM_006306814.1|	814	0	Capsella rubella hypothetical protein (CARUB_v10008430mg) mRNA, complete cds	Q9S9M1	872	0	Wall-associated receptor kinase-like 5	.	.	.	.	pfam00069	Pkinase	Protein kinase domain.	GO:0007166|cell surface receptor signaling pathway;	GO:0016021|integral component of membrane;GO:0005886|plasma membrane;	GO:0005524|ATP binding;GO:0005509|calcium ion binding;GO:0030247|polysaccharide binding;GO:0004674|protein serine/threonine kinase activity;	.	.
BjuB001556	241	427	468	350.97	46	40	79	57.0427	6.15275	2.62123	1.17969e-10	3.82247e-08	up	yes	BjuB001556	protein_coding	chrB08:58707439-58708041:-	gi|685316177|ref|XP_009148703.1|	739	1e-96	PREDICTED: E3 ubiquitin-protein ligase RING1-like [Brassica rapa]	gi|567151843|ref|XM_006416979.1|	257	3e-131	Eutrema salsugineum hypothetical protein (EUTSA_v10009557mg) mRNA, complete cds	Q6GPV5	84.7	6e-19	E3 ubiquitin-protein ligase RNF181	SPAC57A7.09	60.5	3e-10	COG5540	pfam13639	zf-RING_2	Ring finger domain.	GO:0016567|protein ubiquitination;	.	GO:0016874|ligase activity;GO:0008270|zinc ion binding;	.	.
BjuB027987	126	181	118	132.375	21	3	40	21.5802	6.13408	2.61685	0.000356519	0.0121227	up	yes	BjuB027987	protein_coding	chrB04:8267794-8270244:+	gi|674920141|emb|CDY13105.1|	2209	0	BnaA09g17120D [Brassica napus]	gi|30694516|ref|NM_123806.2|	842	0	Arabidopsis thaliana FAD-binding Berberine family protein mRNA, complete cds	Q8GTB6	444	1e-149	Tetrahydrocannabinolic acid synthase	BS_yvdP	115	3e-27	COG0277	pfam08031	BBE	Berberine and berberine like. This domain is found in the berberine bridge and berberine bridge- like enzymes which are involved in the biosynthesis of numerous isoquinoline alkaloids. They catalyse the transformation of the N-methyl group of (S)-reticuline into the C-8 berberine bridge carbon of (S)-scoulerine.	.	GO:0048046|apoplast;	GO:0050660|flavin adenine dinucleotide binding;GO:0016614|oxidoreductase activity, acting on CH-OH group of donors;	.	.
BjuB036632	96	153	72	100.042	16	14	17	16.3196	6.13018	2.61593	3.89678e-09	8.3687e-07	up	yes	BjuB036632	protein_coding	chrB02:54538538-54539822:-	gi|685326486|ref|XP_009101632.1|	1663	0	PREDICTED: uncharacterized protein At4g15970 [Brassica rapa]	gi|567167537|ref|XM_006398056.1|	789	0	Eutrema salsugineum hypothetical protein (EUTSA_v10000930mg) mRNA, complete cds	P0C042	317	1e-103	Uncharacterized protein At4g15970	.	.	.	.	pfam03407	Nucleotid_trans	Nucleotide-diphospho-sugar transferase. Proteins in this family have been been predicted to be nucleotide-diphospho-sugar transferases.	GO:0009873|ethylene-activated signaling pathway;GO:0010119|regulation of stomatal movement;GO:0009723|response to ethylene;	GO:0005768|endosome;GO:0005794|Golgi apparatus;GO:0005887|integral component of plasma membrane;GO:0005802|trans-Golgi network;	GO:0005524|ATP binding;GO:0005507|copper ion binding;GO:0043682|copper-transporting ATPase activity;	.	.
BjuA026740	149	208	172	164.506	28	28	21	26.9204	6.11082	2.61137	1.20927e-12	5.98244e-10	up	yes	BjuA026740	protein_coding	chrA07:24449821-24457775:+	gi|674870188|emb|CDY64761.1|	891	1e-112	BnaC06g42780D [Brassica napus]	gi|297820869|ref|XM_002878272.1|	181	1e-88	Arabidopsis lyrata subsp. lyrata hypothetical protein, mRNA	.	.	.	.	.	.	.	.	pfam00300	His_Phos_1	Histidine phosphatase superfamily (branch 1). The histidine phosphatase superfamily is so named because catalysis centres on a conserved His residue that is transiently phosphorylated during the catalytic cycle. Other conserved residues contribute to a 'phosphate pocket' and interact with the phospho group of substrate before, during and after its transfer to the His residue. Structure and sequen…	.	.	.	.	.
BjuA044313	119	319	133	176.583	43	9	34	29.0233	6.0842	2.60507	0.000293179	0.0103139	up	yes	BjuA044313	protein_coding	chrA09:50519729-50520911:+	gi|685367166|ref|XP_009117588.1|	1129	3e-155	PREDICTED: protein LURP-one-related 15-like [Brassica rapa]	.	.	.	.	Q9LZX1	262	1e-86	Protein LURP-one-related 15	.	.	.	.	pfam04525	Tub_2	Tubby C 2. The structure of this family has been solved. It comprises a 12-stranded beta barrel with a central C-terminal alpha helix. This helix is thought to be a transmembrane helix. It is structurally similar to the C-terminal domain of the Tubby protein. In plants it plays a role in defense against pathogens.	GO:0006952|defense response;	GO:0009507|chloroplast;	.	.	.
BjuO006668	22	26	28	23.6424	4	5	2	3.88634	6.08346	2.60489	0.00144582	0.0339431	up	yes	BjuO006668	protein_coding	chrContig431:565839-566357:-	gi|674872826|emb|CDY61213.1|	637	7e-82	BnaC06g41440D [Brassica napus]	gi|567131867|ref|XM_006392758.1|	208	5e-104	Eutrema salsugineum hypothetical protein (EUTSA_v10011796mg) mRNA, complete cds	O80340	156	7e-46	Ethylene-responsive transcription factor 4	.	.	.	.	pfam00847	AP2	AP2 domain. This 60 amino acid residue domain can bind to DNA and is found in transcription factor proteins.	GO:0009873|ethylene-activated signaling pathway;GO:0009864|induced systemic resistance, jasmonic acid mediated signaling pathway;GO:0010105|negative regulation of ethylene-activated signaling pathway;GO:0045892|negative regulation of transcription, DNA-templated;GO:0009737|response to abscisic acid;GO:0010200|response to chitin;GO:0009723|response to ethylene;GO:0006351|transcription, DNA-templat…	GO:0016604|nuclear body;GO:0005634|nucleus;	GO:0003677|DNA binding;GO:0003700|transcription factor activity, sequence-specific DNA binding;	K09286	EREBP; EREBP-like factor
BjuA011825	82	128	125	103.816	17	16	16	17.0672	6.08275	2.60472	1.50175e-09	3.63358e-07	up	yes	BjuA011825	protein_coding	chrA03:19095874-19097694:+	gi|685287911|ref|XP_009134903.1|	1327	0	PREDICTED: transcription factor MYB108-like isoform X1 [Brassica rapa]	gi|199579915|gb|AC189233.2|	630	0	Brassica rapa subsp. pekinensis clone KBrB013O20, complete sequence	Q9LDE1	430	9e-150	Transcription factor MYB108	ECU11g1690	96.7	8e-23	COG5147	pfam00249	Myb_DNA-binding	Myb-like DNA-binding domain. This family contains the DNA binding domains from Myb proteins, as well as the SANT domain family.	GO:0006952|defense response;GO:0009737|response to abscisic acid;GO:0009723|response to ethylene;GO:0009620|response to fungus;GO:0009753|response to jasmonic acid;GO:0009651|response to salt stress;GO:0006351|transcription, DNA-templated;	GO:0005634|nucleus;	GO:0003677|DNA binding;GO:0003700|transcription factor activity, sequence-specific DNA binding;	K09422	MYBP; myb proto-oncogene protein, plant
BjuB028273	55	138	169	111.223	27	16	10	18.3045	6.07625	2.60318	9.47785e-07	9.72497e-05	up	yes	BjuB028273	protein_coding	chrB04:12845350-12858594:-	gi|674920345|emb|CDY12940.1|	3383	0	BnaA09g13340D [Brassica napus]	gi|297792258|ref|XM_002863968.1|	810	0	Arabidopsis lyrata subsp. lyrata leucine-rich repeat family protein, mRNA	Q9LT96	981	0	Probable leucine-rich repeat receptor-like protein kinase At5g49770	BH2504_1	91.7	8e-19	COG0515	pfam07714	Pkinase_Tyr	Protein tyrosine kinase.	.	GO:0016021|integral component of membrane;	GO:0005524|ATP binding;GO:0004674|protein serine/threonine kinase activity;	.	.
BjuB020362	26	62	80	51.6262	14	5	6	8.51575	6.06243	2.5999	1.24428e-05	0.00082075	up	yes	BjuB020362	protein_coding	chrB06:6012837-6014674:+	gi|674901267|emb|CDY31638.1|	2268	0	BnaA05g09090D [Brassica napus]	gi|567212475|ref|XM_006410564.1|	983	0	Eutrema salsugineum hypothetical protein (EUTSA_v10016629mg) mRNA, complete cds	Q6VAF7	860	0	Tubulin beta-5 chain	ECU03g0820i	708	0	COG5023	pfam03953	Tubulin_C	Tubulin C-terminal domain. This family includes the tubulin alpha, beta and gamma chains. Members of this family are involved in polymer formation. Tubulins are GTPases. FtsZ can polymerize into tubes, sheets, and rings in vitro and is ubiquitous in eubacteria and archaea. Tubulin is the major component of microtubules. (The FtsZ GTPases have been split into their won family).	GO:0016049|cell growth;GO:0007017|microtubule-based process;GO:0009723|response to ethylene;GO:0090378|seed trichome elongation;	GO:0005737|cytoplasm;GO:0005874|microtubule;	GO:0005525|GTP binding;GO:0003924|GTPase activity;GO:0005200|structural constituent of cytoskeleton;	.	.
BjuB040417	101	203	35	105.733	28	12	11	17.4518	6.05858	2.59898	5.58717e-05	0.00279399	up	yes	BjuB040417	protein_coding	chrB05:6806971-6808102:+	gi|685261039|ref|XP_009143398.1|	1317	0	PREDICTED: NAC domain-containing protein 72-like [Brassica rapa]	gi|599327843|gb|KC966756.1|	745	0	Brassica napus NAC transcription factor 72 (NAC72.1) mRNA, complete cds	Q93VY3	466	3e-164	NAC domain-containing protein 72	.	.	.	.	pfam02365	NAM	No apical meristem (NAM) protein. This is a family of no apical meristem (NAM) proteins these are plant development proteins. Mutations in NAM result in the failure to develop a shoot apical meristem in petunia embryos. NAM is indicated as having a role in determining positions of meristems and primordial. One member of this family NAP (NAC-like, activated by AP3/PI) is encoded by the target gene…	GO:0006355|regulation of transcription, DNA-templated;GO:0006351|transcription, DNA-templated;	GO:0005634|nucleus;	GO:0003677|DNA binding;	.	.
BjuB040708	87	148	122	110.648	23	17	13	18.3929	6.01582	2.58876	7.84166e-10	2.0889e-07	up	yes	BjuB040708	protein_coding	chrB05:5123713-5124081:-	gi|685257634|ref|XP_009127035.1|	533	1e-67	PREDICTED: flowering-promoting factor 1-like protein 1 [Brassica rapa]	gi|199580272|gb|AC189578.2|	328	6e-171	Brassica rapa subsp. pekinensis clone KBrH011G12, complete sequence	Q5Q0B3	199	1e-64	Flowering-promoting factor 1-like protein 1	.	.	.	.	pfam06656	Tenui_PVC2	Tenuivirus PVC2 protein. This family consists of several Tenuivirus PVC2 proteins from Rice grassy stunt virus, Maize stripe virus and Rice hoja blanca virus. The function of this family is unknown.	GO:0006751|glutathione catabolic process;	.	GO:0003839|gamma-glutamylcyclotransferase activity;	.	.
BjuB029823	36	55	43	41.6261	8	6	6	6.93199	6.00492	2.58614	4.02659e-05	0.00214318	up	yes	BjuB029823	protein_coding	chrB03:40340123-40340512:+	gi|685338248|ref|XP_009106178.1|	266	4e-27	PREDICTED: protein FAM50A [Brassica rapa]	gi|199580187|gb|AC189493.2|	250	2e-127	Brassica rapa subsp. pekinensis clone KBrB084P16, complete sequence	.	.	.	.	.	.	.	.	pfam14136	DUF4303	Domain of unknown function (DUF4303). This family of proteins is functionally uncharacterized. This family of proteins is found in bacteria. Proteins in this family are typically between 169 and 192 amino acids in length.	.	.	.	.	.
BjuA001988	311	512	172	310.567	64	25	63	51.8093	5.99443	2.58362	3.28925e-07	3.95338e-05	up	yes	BjuA001988	protein_coding	chrA10:19855011-19856229:+	gi|685380279|ref|XP_009122818.1|	476	2e-58	PREDICTED: uncharacterized protein LOC103847486 [Brassica rapa]	gi|186519308|ref|NM_120280.3|	187	2e-92	Arabidopsis thaliana uncharacterized protein mRNA, complete cds	.	.	.	.	.	.	.	.	pfam00883	Peptidase_M17	Cytosol aminopeptidase family, catalytic domain. The two associated zinc ions and the active site are entirely enclosed within the C-terminal catalytic domain in leucine aminopeptidase.	.	.	.	.	.
BjuA012683	33	40	22	29.7267	6	7	1	4.9612	5.99184	2.583	0.00116128	0.028997	up	yes	BjuA012683	protein_coding	chrA03:22698297-22698728:+	gi|685289479|ref|XP_009135685.1|	511	2e-61	PREDICTED: probable inactive serine/threonine-protein kinase fnkC [Brassica rapa]	gi|567196792|ref|XM_006406325.1|	88	1e-37	Eutrema salsugineum hypothetical protein (EUTSA_v10020911mg) mRNA, complete cds	Q9M2J5	49.7	1e-06	MATH domain and coiled-coil domain-containing protein At3g58210	.	.	.	.	pfam00917	MATH	MATH domain. This motif has been called the Meprin And TRAF-Homology (MATH) domain. This domain is hugely expanded in the nematode C. elegans.	GO:0006952|defense response;GO:0009873|ethylene-activated signaling pathway;GO:0045892|negative regulation of transcription, DNA-templated;GO:0006355|regulation of transcription, DNA-templated;GO:0009737|response to abscisic acid;GO:0009414|response to water deprivation;GO:0006351|transcription, DNA-templated;	GO:0005634|nucleus;	GO:0043565|sequence-specific DNA binding;GO:0003700|transcription factor activity, sequence-specific DNA binding;GO:0044212|transcription regulatory region DNA binding;	.	.
BjuA006679	82	193	146	129.938	9	11	43	21.709	5.98541	2.58145	0.00101983	0.0264792	up	yes	BjuA006679	protein_coding	chrA02:6594561-6595483:+	gi|685271577|ref|XP_009126833.1|	1200	2e-164	PREDICTED: probable xyloglucan endotransglucosylase/hydrolase protein 25 [Brassica rapa]	gi|23506036|gb|AY143939.1|	486	0	Arabidopsis thaliana At5g57550/MUA2_12 mRNA, complete cds	Q38907	57	3e-08	Probable xyloglucan endotransglucosylase/hydrolase protein 25	YLR213c	75.1	8e-15	COG2273	pfam00722	Glyco_hydro_16	Glycosyl hydrolases family 16.	GO:0071555|cell wall organization;GO:0009832|plant-type cell wall biogenesis;GO:0010411|xyloglucan metabolic process;	GO:0048046|apoplast;GO:0005618|cell wall;	GO:0004553|hydrolase activity, hydrolyzing O-glycosyl compounds;GO:0016762|xyloglucan:xyloglucosyl transferase activity;	K08235	E2.4.1.207; xyloglucan:xyloglucosyl transferase [EC:2.4.1.207]
BjuB023500	171	273	175	192.464	33	19	42	32.2622	5.96562	2.57667	8.70132e-12	3.46851e-09	up	yes	BjuB023500	protein_coding	chrB01:44504049-44504631:+	gi|685277373|ref|XP_009129638.1|	741	3e-98	PREDICTED: uncharacterized protein LOC103854451 [Brassica rapa]	gi|567202504|ref|XM_006407923.1|	338	2e-176	Eutrema salsugineum hypothetical protein (EUTSA_v10021691mg) mRNA, complete cds	.	.	.	.	.	.	.	.	pfam05541	Spheroidin	Entomopoxvirus spheroidin protein. Entomopoxviruses (EPVs) are large (300-400 nm) oval-shaped viruses replicating in the cytoplasm of their insect host cells. At the end of their replicative cycle EPVs virions are occluded in a highly expressed protein called spheroidin. This protein forms large (5-20 mm long) oval-shaped occlusion bodies (OBs) called spherules. The infectious cycle of EPVs begin…	.	.	.	.	.
BjuA015123	94	375	131	184.754	41	15	35	30.9866	5.96238	2.57589	7.88002e-07	8.28494e-05	up	yes	BjuA015123	protein_coding	chrA02:33379003-33383672:-	gi|685277902|ref|XP_009129896.1|	2751	0	PREDICTED: uncharacterized protein LOC103854686 isoform X1 [Brassica rapa]	gi|567139908|ref|XM_006394856.1|	501	0	Eutrema salsugineum hypothetical protein (EUTSA_v10005593mg) mRNA, partial cds	Q8LC59	107	1e-25	GATA transcription factor 23	.	.	.	.	pfam07887	Calmodulin_bind	Calmodulin binding protein-like. The members of this family are putative or actual calmodulin binding proteins expressed by various plant species. Some members are known to be involved in the induction of plant defence responses. However, their precise function in this regards is as yet unknown.	GO:0030154|cell differentiation;GO:0048527|lateral root development;GO:0009416|response to light stimulus;	GO:0005634|nucleus;GO:0005667|transcription factor complex;	GO:0003682|chromatin binding;GO:0000977|RNA polymerase II regulatory region sequence-specific DNA binding;GO:0001085|RNA polymerase II transcription factor binding;GO:0001228|transcriptional activator activity, RNA polymerase II transcription regulatory region sequence-specific binding;GO:0008270|zinc ion binding;	.	.
BjuB011064	71	157	125	109.003	15	12	26	18.2857	5.96112	2.57558	3.87791e-09	8.36059e-07	up	yes	BjuB011064	protein_coding	chrB05:33255801-33257933:-	gi|685275072|ref|XP_009128516.1|	1139	5e-156	PREDICTED: soluble inorganic pyrophosphatase-like [Brassica rapa]	gi|567161041|ref|XM_006396286.1|	516	0	Eutrema salsugineum hypothetical protein (EUTSA_v10028951mg) mRNA, complete cds	Q43187	379	3e-132	Soluble inorganic pyrophosphatase PPA1	MK1450	172	4e-52	COG0221	pfam00719	Pyrophosphatase	Inorganic pyrophosphatase.	GO:0071344|diphosphate metabolic process;GO:0006796|phosphate-containing compound metabolic process;	GO:0005737|cytoplasm;	GO:0004427|inorganic diphosphatase activity;GO:0000287|magnesium ion binding;	.	.
BjuA046285	54	87	82	69.0944	10	5	19	11.6165	5.94795	2.57239	8.3836e-05	0.00385173	up	yes	BjuA046285	protein_coding	chrA06:27069369-27069869:+	gi|297848110|ref|XP_002891936.1|	245	3e-21	predicted protein [Arabidopsis lyrata subsp. lyrata]	.	.	.	.	.	.	.	.	.	.	.	.	pfam13136	DUF3984	Protein of unknown function (DUF3984). This family of proteins is functionally uncharacterized. This family of proteins is found in eukaryotes. Proteins in this family are typically between 393 and 442 amino acids in length.	.	.	.	.	.
BjuB022940	24	58	75	48.2375	4	9	10	8.11916	5.9412	2.57075	1.01237e-05	0.000700588	up	yes	BjuB022940	protein_coding	chrB06:28829220-28830047:+	gi|685295699|ref|XP_009138716.1|	1193	5e-163	PREDICTED: uncharacterized protein LOC103862775 [Brassica rapa]	gi|567182266|ref|XM_006402279.1|	382	0	Eutrema salsugineum hypothetical protein (EUTSA_v10006364mg) mRNA, complete cds	.	.	.	.	.	.	.	.	pfam00168	C2	C2 domain.	.	.	.	.	.
BjuA018768	17	23	33	22.5868	2	3	6	3.82912	5.89869	2.56039	0.00217903	0.0454578	up	yes	BjuA018768	protein_coding	chrA05:8910900-8912003:+	gi|685307087|ref|XP_009144267.1|	1232	3e-166	PREDICTED: DEAD-box ATP-dependent RNA helicase 42 [Brassica rapa]	.	.	.	.	.	.	.	.	.	.	.	.	pfam06054	CoiA	Competence protein CoiA-like family. Many of the members of this family are described as transcription factors. CoiA falls within a competence-specific operon in Streptococcus. CoiA is an uncharacterized protein.	.	.	.	.	.
BjuA026846	1940	7096	4502	4160.46	888	231	966	706.012	5.8929	2.55898	0.000248515	0.00907695	up	yes	BjuA026846	protein_coding	chrA07:25040246-25047254:-	gi|567118986|ref|XP_006389733.1|	3887	0	hypothetical protein EUTSA_v10018005mg [Eutrema salsugineum]	gi|567118991|ref|XM_006389673.1|	1035	0	Eutrema salsugineum hypothetical protein (EUTSA_v10018005mg) mRNA, complete cds	Q9XIE2	146	3e-34	ABC transporter G family member 36	.	.	.	.	pfam01061	ABC2_membrane	ABC-2 type transporter.	GO:0015691|cadmium ion transport;GO:0071366|cellular response to indolebutyric acid stimulus;GO:0052544|defense response by callose deposition in cell wall;GO:0042742|defense response to bacterium;GO:0009817|defense response to fungus, incompatible interaction;GO:0006855|drug transmembrane transport;GO:0042344|indole glucosinolate catabolic process;GO:0031348|negative regulation of defense respon…	GO:0009507|chloroplast;GO:0009941|chloroplast envelope;GO:0016021|integral component of membrane;GO:0016020|membrane;GO:0005739|mitochondrion;GO:0005886|plasma membrane;GO:0005774|vacuolar membrane;	GO:0005524|ATP binding;GO:0042626|ATPase activity, coupled to transmembrane movement of substances;GO:0015086|cadmium ion transmembrane transporter activity;	.	.
BjuB024185	88	231	160	147.713	27	26	19	25.1552	5.87206	2.55387	1.25911e-10	4.05608e-08	up	yes	BjuB024185	protein_coding	chrB01:18827464-18827959:-	gi|674943920|emb|CDX89523.1|	352	2e-41	BnaC04g35420D [Brassica napus]	gi|23466372|tpg|BK000113.1|	139	5e-66	TPA_exp: Brassica napus putative phytosulfokine peptide precursor (PSK1) mRNA, partial cds	O81003	93.2	2e-24	Phytosulfokines 2	.	.	.	.	pfam06404	PSK	Phytosulfokine precursor protein (PSK). This family consists of several plant specific phytosulfokine precursor proteins. Phytosulfokines, are active as either a pentapeptide or a C-terminally truncated tetrapeptide. These compounds were first isolated because of their ability to stimulate cell division in somatic embryo cultures of Asparagus officinalis.	GO:0030154|cell differentiation;GO:0008283|cell proliferation;GO:0007275|multicellular organismal development;	GO:0031012|extracellular matrix;	.	.	.
BjuA040934	183	422	403	310.639	47	39	67	52.9197	5.87002	2.55336	2.68361e-15	2.18667e-12	up	yes	BjuA040934	protein_coding	chrA02:1050607-1053272:+	gi|674928465|emb|CDY04960.1|	1996	0	BnaAnng01420D [Brassica napus]	gi|567170710|ref|XM_006398957.1|	802	0	Eutrema salsugineum hypothetical protein (EUTSA_v10013861mg) mRNA, complete cds	O04274	244	3e-75	Leucoanthocyanidin dioxygenase	PA4191	135	4e-35	COG3491	pfam14226	DIOX_N	non-haem dioxygenase in morphine synthesis N-terminal. This is the highly conserved N-terminal region of proteins with 2-oxoglutarate/Fe(II)-dependent dioxygenase activity.	GO:0009718|anthocyanin-containing compound biosynthetic process;	.	GO:0031418|L-ascorbic acid binding;GO:0050589|leucocyanidin oxygenase activity;GO:0046872|metal ion binding;	K05277	E1.14.11.19; leucoanthocyanidin dioxygenase [EC:1.14.11.19]
BjuA016637	93	52	235	117.553	20	7	32	20.0584	5.86054	2.55103	0.00120833	0.0297827	up	yes	BjuA016637	protein_coding	chrA04:18798182-18799867:+	gi|685300761|ref|XP_009141098.1|	2469	0	PREDICTED: pentatricopeptide repeat-containing protein At2g30780 [Brassica rapa]	gi|567210783|ref|XM_006410115.1|	846	0	Eutrema salsugineum hypothetical protein (EUTSA_v10016605mg) mRNA, complete cds	O49343	756	0	Pentatricopeptide repeat-containing protein At2g30780	.	.	.	.	pfam13041	PPR_2	PPR repeat family. This repeat has no known function. It is about 35 amino acids long and is found in up to 18 copies in some proteins. The family appears to be greatly expanded in plants and fungi. The repeat has been called PPR.	GO:0006952|defense response;	GO:0005886|plasma membrane;GO:0009506|plasmodesma;	GO:0005524|ATP binding;GO:0004715|non-membrane spanning protein tyrosine kinase activity;GO:0019901|protein kinase binding;	.	.
BjuB041138	61	114	47	69.0523	13	2	20	11.7981	5.85281	2.54913	0.00213038	0.0447801	up	yes	BjuB041138	protein_coding	chrB08:15535680-15536917:-	gi|674894084|emb|CDY38728.1|	933	2e-126	BnaC03g15210D [Brassica napus]	gi|567179901|ref|XM_006401675.1|	395	0	Eutrema salsugineum hypothetical protein (EUTSA_v10014777mg) mRNA, complete cds	Q9FGM1	340	4e-118	Abscisic acid receptor PYL8	.	.	.	.	pfam10604	Polyketide_cyc2	Polyketide cyclase / dehydrase and lipid transport. This family contains polyketide cylcases/dehydrases which are enzymes involved in polyketide synthesis. It also includes other proteins of the START superfamily.	GO:0009738|abscisic acid-activated signaling pathway;GO:0009789|positive regulation of abscisic acid-activated signaling pathway;GO:0080163|regulation of protein serine/threonine phosphatase activity;GO:0009737|response to abscisic acid;	GO:0005737|cytoplasm;GO:0005634|nucleus;GO:0005886|plasma membrane;	GO:0010427|abscisic acid binding;GO:0042803|protein homodimerization activity;GO:0004864|protein phosphatase inhibitor activity;GO:0004872|receptor activity;	K14496	PYL; abscisic acid receptor PYR/PYL family
BjuA020904	497	959	467	597.183	101	63	133	102.094	5.84933	2.54827	3.27729e-10	9.81557e-08	up	yes	BjuA020904	protein_coding	chrA05:30540938-30541466:+	gi|674905233|emb|CDY27712.1|	799	3e-107	BnaA05g31210D [Brassica napus]	gi|567202504|ref|XM_006407923.1|	312	6e-162	Eutrema salsugineum hypothetical protein (EUTSA_v10021691mg) mRNA, complete cds	.	.	.	.	.	.	.	.	pfam04684	BAF1_ABF1	BAF1 / ABF1 chromatin reorganizing factor. ABF1 is a sequence-specific DNA binding protein involved in transcription activation, gene silencing and initiation of DNA replication. ABF1 is known to remodel chromatin, and it is proposed that it mediates its effects on transcription and gene expression by modifying local chromatin architecture. These functions require a conserved stretch of 20 amino …	.	.	.	.	.
BjuA029462	184	331	147	205.953	40	28	34	35.2573	5.84143	2.54632	2.81277e-12	1.28802e-09	up	yes	BjuA029462	protein_coding	chrA07:32763345-32766219:-	gi|685338296|ref|XP_009106198.1|	2814	0	PREDICTED: cytokinin dehydrogenase 5 [Brassica rapa]	gi|567121059|ref|XM_006390239.1|	1156	0	Eutrema salsugineum hypothetical protein (EUTSA_v10018378mg) mRNA, complete cds	Q67YU0	1011	0	Cytokinin dehydrogenase 5	all0324	117	8e-28	COG0277	pfam09265	Cytokin-bind	Cytokinin dehydrogenase 1, FAD and cytokinin binding. Members of this family adopt an alpha+beta sandwich structure with an antiparallel beta-sheet, in a ferredoxin-like fold. They are predominantly found in plant cytokinin dehydrogenase 1, where they are capable of binding both FAD and cytokinin substrates. The substrate displays a 'plug-into-socket' binding mode that seals the catalytic site an…	GO:0009823|cytokinin catabolic process;	GO:0005576|extracellular region;GO:0005615|extracellular space;	GO:0019139|cytokinin dehydrogenase activity;GO:0050660|flavin adenine dinucleotide binding;GO:0016614|oxidoreductase activity, acting on CH-OH group of donors;	K00279	CKX; cytokinin dehydrogenase [EC:1.5.99.12]
BjuA027667	22	52	30	32.158	7	4	5	5.50597	5.84057	2.54611	0.000317201	0.0110468	up	yes	BjuA027667	protein_coding	chrA07:33638172-33639350:-	gi|685338777|ref|XP_009106384.1|	1742	0	PREDICTED: sugar transport protein 14 [Brassica rapa]	gi|567120370|ref|XM_006390052.1|	751	0	Eutrema salsugineum hypothetical protein (EUTSA_v10019827mg) mRNA, complete cds	Q8GW61	640	0	Sugar transport protein 14	L140856	156	3e-42	COG0477	pfam00083	Sugar_tr	Sugar (and other) transporter.	GO:0046323|glucose import;	GO:0005887|integral component of plasma membrane;GO:0005886|plasma membrane;	GO:0005355|glucose transmembrane transporter activity;GO:0005351|sugar:proton symporter activity;	.	.
BjuA035170	44	27	45	36.355	3	4	11	6.23222	5.83339	2.54433	0.00112814	0.0284325	up	yes	BjuA035170	protein_coding	chrA09:35797939-35800209:-	gi|171921111|gb|ACB59209.1|	2429	0	group I formin [Brassica oleracea]	gi|171921102|gb|EU579454.1|	971	0	Brassica oleracea clone BAC B16J1, complete sequence	O48682	816	0	Formin-like protein 4	.	.	.	.	pfam02181	FH2	Formin Homology 2 Domain.	.	GO:0016021|integral component of membrane;GO:0005886|plasma membrane;	.	.	.
BjuA006366	26	44	46	35.879	5	3	10	6.16775	5.8172	2.54033	0.000160141	0.00639223	up	yes	BjuA006366	protein_coding	chrA01:42157086-42157592:-	gi|685266284|ref|XP_009118979.1|	793	1e-105	PREDICTED: probable calcium-binding protein CML18 [Brassica rapa]	gi|565482115|ref|XM_006298636.1|	291	3e-150	Capsella rubella hypothetical protein (CARUB_v10014793mg) mRNA, complete cds	Q9M8U1	273	8e-93	Probable calcium-binding protein CML18	SPAC3A12.14	115	2e-31	COG5126	pfam13499	EF-hand_7	EF-hand domain pair.	GO:0043269|regulation of ion transport;	GO:0000325|plant-type vacuole;	GO:0005509|calcium ion binding;	K13448	CML; calcium-binding protein CML
BjuB046801	61	21	8	28.9733	4	7	3	4.98511	5.81198	2.53903	0.00133814	0.0321805	up	yes	BjuB046801	protein_coding	chrB01:37772-38126:-	.	.	.	.	gi|567166985|ref|XM_006397921.1|	95	2e-41	Eutrema salsugineum hypothetical protein (EUTSA_v10001693mg) mRNA, complete cds	.	.	.	.	.	.	.	.	pfam09997	DUF2238	Predicted membrane protein (DUF2238). This domain, found in various hypothetical bacterial proteins, has no known function.	.	.	.	.	.
BjuB039723	260	976	679	588.039	84	45	167	101.228	5.80905	2.5383	0.000658137	0.0193454	up	yes	BjuB039723	protein_coding	chrB07:12630583-12636022:-	gi|685260684|ref|XP_009141552.1|	2864	0	PREDICTED: uncharacterized protein LOC103865504 [Brassica rapa]	gi|567138842|ref|XM_006394552.1|	776	0	Eutrema salsugineum hypothetical protein (EUTSA_v10003713mg) mRNA, complete cds	.	.	.	.	.	.	.	.	pfam02050	FliJ	Flagellar FliJ protein.	.	.	.	.	.
BjuB038540	383	885	472	538.487	110	12	154	92.7943	5.80302	2.5368	0.00209831	0.0442261	up	yes	BjuB038540	protein_coding	chrB02:66788175-66789685:-	gi|179743760|gb|ACB86852.1|	1526	0	xyloglucan endotransglycosylase [Brassica rapa subsp. pekinensis]	gi|179743759|gb|EU579461.1|	771	0	Brassica rapa subsp. pekinensis xyloglucan endotransglycosylase (XET) mRNA, complete cds	Q8LER3	578	0	Probable xyloglucan endotransglucosylase/hydrolase protein 7	YLR213c	71.2	5e-13	COG2273	pfam00722	Glyco_hydro_16	Glycosyl hydrolases family 16.	GO:0042546|cell wall biogenesis;GO:0071555|cell wall organization;GO:0010411|xyloglucan metabolic process;	GO:0048046|apoplast;GO:0005618|cell wall;	GO:0004553|hydrolase activity, hydrolyzing O-glycosyl compounds;GO:0016762|xyloglucan:xyloglucosyl transferase activity;	K08235	E2.4.1.207; xyloglucan:xyloglucosyl transferase [EC:2.4.1.207]
BjuB021005	719	1452	993	979.473	148	164	173	169.401	5.78197	2.53156	6.32108e-22	1.00068e-18	up	yes	BjuB021005	protein_coding	chrB06:11098294-11099778:+	gi|674928806|emb|CDY04506.1|	2388	0	BnaA07g13320D [Brassica napus]	gi|567209191|ref|XM_006409688.1|	921	0	Eutrema salsugineum hypothetical protein (EUTSA_v10016556mg) mRNA, complete cds	Q9ZUX1	865	0	Cytochrome P450 94C1	BH0579	125	2e-30	COG2124	pfam00067	p450	Cytochrome P450. Cytochrome P450s are haem-thiolate proteins involved in the oxidative degradation of various compounds. They are particularly well known for their role in the degradation of environmental toxins and mutagens. They can be divided into 4 classes, according to the method by which electrons from NAD(P)H are delivered to the catalytic site. Sequence conservation is relatively low with…	GO:0009611|response to wounding;	GO:0016021|integral component of membrane;GO:0043231|intracellular membrane-bounded organelle;	GO:0018685|alkane 1-monooxygenase activity;GO:0020037|heme binding;GO:0005506|iron ion binding;	.	.
BjuB043883	47	104	27	55.3398	16	7	5	9.59061	5.77021	2.52862	0.000275361	0.00979281	up	yes	BjuB043883	protein_coding	chrB03:23706292-23707237:+	gi|685372011|ref|XP_009119641.1|	1295	1e-178	PREDICTED: LOW QUALITY PROTEIN: chitinase 10 [Brassica rapa]	gi|567156412|ref|XM_006418288.1|	510	0	Eutrema salsugineum hypothetical protein (EUTSA_v10008465mg) mRNA, complete cds	Q5NB11	381	2e-131	Chitinase 10	STM0233	105	1e-24	COG3979	pfam00182	Glyco_hydro_19	Chitinase class I.	GO:0006040|amino sugar metabolic process;GO:0016998|cell wall macromolecule catabolic process;GO:0006032|chitin catabolic process;GO:0000272|polysaccharide catabolic process;	GO:0005622|intracellular;	GO:0004568|chitinase activity;	.	.
BjuB040221	593	1071	698	732.777	143	73	155	127.099	5.76538	2.52742	1.69552e-11	6.39086e-09	up	yes	BjuB040221	protein_coding	chrB05:50873745-50876562:-	gi|685273493|ref|XP_009127784.1|	4106	0	PREDICTED: LOW QUALITY PROTEIN: probable alpha,alpha-trehalose-phosphate synthase [UDP-forming] 8 [Brassica rapa]	gi|567123426|ref|XM_006390838.1|	1336	0	Eutrema salsugineum hypothetical protein (EUTSA_v10018114mg) mRNA, complete cds	Q0WUI9	1494	0	Probable alpha,alpha-trehalose-phosphate synthase [UDP-forming] 8	YBR126c	374	2e-118	COG0380	pfam00982	Glyco_transf_20	Glycosyltransferase family 20. Members of this family belong to glycosyl transferase family 20. OtsA (Trehalose-6-phosphate synthase) is homologous to regions in the subunits of yeast trehalose-6-phosphate synthase/phosphate complex,.	GO:0005992|trehalose biosynthetic process;GO:0070413|trehalose metabolism in response to stress;	GO:0005737|cytoplasm;	GO:0016791|phosphatase activity;GO:0016757|transferase activity, transferring glycosyl groups;	K16055	TPS; trehalose 6-phosphate synthase/phosphatase [EC:2.4.1.15 3.1.3.12]
BjuB022022	196	380	294	269.233	65	10	64	46.7791	5.75541	2.52492	1.60335e-05	0.00101646	up	yes	BjuB022022	protein_coding	chrB06:19826131-19829347:-	gi|685284664|ref|XP_009133236.1|	1041	2e-138	PREDICTED: protein SRG1-like [Brassica rapa]	gi|202070622|gb|AC189543.2|	349	0	Brassica rapa subsp. pekinensis clone KBrH004D08, complete sequence	A2A1A0	139	1e-36	S-norcoclaurine synthase 1	PA0147	51.2	1e-06	COG3491	pfam14226	DIOX_N	non-haem dioxygenase in morphine synthesis N-terminal. This is the highly conserved N-terminal region of proteins with 2-oxoglutarate/Fe(II)-dependent dioxygenase activity.	GO:0009820|alkaloid metabolic process;	.	GO:0050474|(S)-norcoclaurine synthase activity;GO:0046872|metal ion binding;GO:0016491|oxidoreductase activity;	.	.
BjuB000044	1654	696	196	817.807	117	93	202	142.129	5.75396	2.52455	2.82928e-06	0.00024267	up	yes	BjuB000044	protein_coding	chrB03:42185545-42186711:-	gi|484759653|ref|YP_007889950.1|	2024	0	ribulose-1,5-bisphosphate carboxylase/oxygenaselarge subunit (chloroplast) [Pachycladon cheesemanii]	gi|340510963|gb|HM849832.1|	1101	0	Cakile edentula ribulose-1,5-bisphosphate carboxylase/oxygenase large subunit (rbcL) gene, partial cds; chloroplast	A4QK26	782	0	Ribulose bisphosphate carboxylase large chain	alr1524	683	0	COG1850	pfam00016	RuBisCO_large	Ribulose bisphosphate carboxylase large chain, catalytic domain. The C-terminal domain of RuBisCO large chain is the catalytic domain adopting a TIM barrel fold.	GO:0009853|photorespiration;GO:0019253|reductive pentose-phosphate cycle;	GO:0009507|chloroplast;	GO:0000287|magnesium ion binding;GO:0004497|monooxygenase activity;GO:0016984|ribulose-bisphosphate carboxylase activity;	.	.
BjuB036952	179	270	170	192.686	62	17	20	33.5304	5.7466	2.52271	4.76099e-05	0.0024585	up	yes	BjuB036952	protein_coding	chrB03:44447990-44448441:+	gi|685277197|ref|XP_009129553.1|	587	4e-76	PREDICTED: thioredoxin H5-like [Brassica rapa]	gi|567135083|ref|XM_006393612.1|	215	4e-108	Eutrema salsugineum hypothetical protein (EUTSA_v10011873mg) mRNA, complete cds	Q39241	202	4e-66	Thioredoxin H5	.	.	.	.	pfam00085	Thioredoxin	Thioredoxin. Thioredoxins are small enzymes that participate in redox reactions, via the reversible oxidation of an active centre disulfide bond. Some members with only the active site are not separated from the noise.	GO:0045454|cell redox homeostasis;GO:0034599|cellular response to oxidative stress;GO:0050832|defense response to fungus;GO:0006662|glycerol ether metabolic process;GO:0006457|protein folding;GO:0046686|response to cadmium ion;GO:0010188|response to microbial phytotoxin;GO:0006979|response to oxidative stress;GO:0000103|sulfate assimilation;	GO:0048046|apoplast;GO:0005829|cytosol;GO:0005886|plasma membrane;GO:0009506|plasmodesma;	GO:0016671|oxidoreductase activity, acting on a sulfur group of donors, disulfide as acceptor;GO:0015035|protein disulfide oxidoreductase activity;	K03671	trxA; thioredoxin 1
BjuB041045	17	48	38	31.7043	5	4	7	5.52988	5.73326	2.51936	0.000363851	0.0123003	up	yes	BjuB041045	protein_coding	chrB08:11991616-11992623:-	gi|674962899|emb|CDX70902.1|	1614	0	BnaC03g09860D [Brassica napus]	gi|199580125|gb|AC189430.2|	622	0	Brassica rapa subsp. pekinensis clone KBrB067F22, complete sequence	Q84L08	523	0	GDP-mannose transporter GONST4	YGL225w	57.4	2e-08	COG5070	pfam08449	UAA	UAA transporter family. This family includes transporters with a specificity for UDP-N-acetylglucosamine.	GO:0008643|carbohydrate transport;GO:0015780|nucleotide-sugar transport;	GO:0005794|Golgi apparatus;GO:0000139|Golgi membrane;GO:0016021|integral component of membrane;	.	.	.
BjuA043139	19	51	16	26.6331	4	7	2	4.6459	5.7326	2.51919	0.00112058	0.0283359	up	yes	BjuA043139	protein_coding	chrA06:10373359-10374282:-	gi|685318660|ref|XP_009149704.1|	719	2e-93	PREDICTED: uncharacterized protein LOC103873025 [Brassica rapa]	gi|567149072|ref|XM_006416199.1|	351	0	Eutrema salsugineum hypothetical protein (EUTSA_v10008805mg) mRNA, complete cds	.	.	.	.	.	.	.	.	pfam05340	DUF740	Protein of unknown function (DUF740). This family consists of several uncharacterized plant proteins of unknown function.	.	.	.	.	.
BjuA021618	182	371	341	276.062	51	15	76	48.1669	5.73137	2.51888	2.40361e-05	0.00142134	up	yes	BjuA021618	protein_coding	chrA06:3413615-3416847:+	gi|685315071|ref|XP_009148147.1|	3080	0	PREDICTED: uncharacterized protein LOC103871629 isoform X1 [Brassica rapa]	gi|297843679|ref|XM_002889675.1|	258	3e-131	Arabidopsis lyrata subsp. lyrata EMB3001, mRNA	.	.	.	.	.	.	.	.	pfam02891	zf-MIZ	MIZ/SP-RING zinc finger. This domain has SUMO (small ubiquitin-like modifier) ligase activity and is involved in DNA repair and chromosome organisation.	.	.	.	.	.
BjuB027216	458	1343	697	770.609	203	92	98	134.615	5.72452	2.51716	3.95214e-06	0.000318285	up	yes	BjuB027216	protein_coding	chrB04:232504-233672:+	gi|685278429|ref|XP_009130158.1|	1204	5e-164	PREDICTED: SNAP25 homologous protein SNAP33-like [Brassica rapa]	gi|567138538|ref|XM_006394468.1|	478	0	Eutrema salsugineum hypothetical protein (EUTSA_v10004672mg) mRNA, complete cds	Q9S7P9	436	2e-152	SNAP25 homologous protein SNAP33	.	.	.	.	pfam05739	SNARE	SNARE domain. Most if not all vesicular membrane fusion events in eukaryotic cells are believed to be mediated by a conserved fusion machinery, the SNARE [soluble N-ethylmaleimide-sensitive factor (NSF) attachment protein (SNAP) receptors] machinery. The SNARE domain is thought to act as a protein-protein interaction module in the assembly of a SNARE protein complex.	GO:0000911|cytokinesis by cell plate formation;GO:0061025|membrane fusion;GO:0015031|protein transport;GO:0009737|response to abscisic acid;GO:0009612|response to mechanical stimulus;GO:0051707|response to other organism;GO:0016192|vesicle-mediated transport;	GO:0009504|cell plate;GO:0009507|chloroplast;GO:0016021|integral component of membrane;GO:0005886|plasma membrane;	GO:0005484|SNAP receptor activity;	.	.
BjuA006405	18	23	91	40.4368	6	9	5	7.0776	5.71335	2.51434	0.000211611	0.00798701	up	yes	BjuA006405	protein_coding	chrA01:42349062-42349937:+	gi|685266133|ref|XP_009118320.1|	1145	4e-156	PREDICTED: LOB domain-containing protein 41-like [Brassica rapa]	gi|32395576|gb|AY208877.1|	729	0	Brassica napus seed specific protein Bn15D17A mRNA, complete cds	Q9M886	390	1e-135	LOB domain-containing protein 41	.	.	.	.	pfam03195	DUF260	Protein of unknown function DUF260.	GO:0006355|regulation of transcription, DNA-templated;	.	.	.	.
BjuA019728	29	54	30	35.0808	7	3	8	6.14383	5.70992	2.51347	0.000221088	0.00824362	up	yes	BjuA019728	protein_coding	chrA05:20464839-20466533:-	gi|7267293|emb|CAB81075.1|	1180	5e-160	putative protein [Arabidopsis thaliana]	gi|565463743|ref|XM_006289809.1|	387	0	Capsella rubella hypothetical protein (CARUB_v10003483mg) mRNA, complete cds	Q8LFN9	455	8e-160	Probable ADP-ribosylation factor GTPase-activating protein AGD13	YIL044c	103	9e-25	COG5347	pfam01412	ArfGap	Putative GTPase activating protein for Arf. Putative zinc fingers with GTPase activating proteins (GAPs) towards the small GTPase, Arf. The GAP of ARD1 stimulates GTPase hydrolysis for ARD1 but not ARFs.	GO:0009555|pollen development;	.	GO:0005096|GTPase activator activity;GO:0046872|metal ion binding;	K12486	SMAP; stromal membrane-associated protein
BjuB001044	2194	2273	823	1665.58	361	124	373	291.758	5.70878	2.51318	1.48816e-05	0.00095435	up	yes	BjuB001044	protein_coding	chrB06:36710079-36711155:-	gi|685339733|ref|XP_009106748.1|	1783	0	PREDICTED: F-box/kelch-repeat protein At1g80440 [Brassica rapa]	gi|567119194|ref|XM_006389731.1|	598	0	Eutrema salsugineum hypothetical protein (EUTSA_v10018763mg) mRNA, complete cds	Q9M8L2	588	0	F-box/kelch-repeat protein At1g80440	.	.	.	.	pfam01344	Kelch_1	Kelch motif. The kelch motif was initially discovered in Kelch. In this protein there are six copies of the motif. It has been shown that the Drosophila ring canal kelch protein is related to Galactose Oxidase for which a structure has been solved. The kelch motif forms a beta sheet. Several of these sheets associate to form a beta propeller structure as found in pfam00064, pfam00400 and pfam0041…	GO:0080037|negative regulation of cytokinin-activated signaling pathway;GO:0043161|proteasome-mediated ubiquitin-dependent protein catabolic process;GO:0042787|protein ubiquitination involved in ubiquitin-dependent protein catabolic process;GO:2000762|regulation of phenylpropanoid metabolic process;GO:0030162|regulation of proteolysis;	GO:0005829|cytosol;GO:0019005|SCF ubiquitin ligase complex;	GO:0031625|ubiquitin protein ligase binding;	.	.
BjuA038390	57	81	24	50.7411	11	5	10	8.89084	5.70712	2.51276	2.44573e-05	0.00144163	up	yes	BjuA038390	protein_coding	chrA10:9910337-9911345:+	gi|685373398|ref|XP_009120112.1|	1205	2e-163	PREDICTED: E3 ubiquitin-protein ligase At1g63170 isoform X1 [Brassica rapa]	gi|565433853|ref|XM_006280707.1|	357	0	Capsella rubella hypothetical protein (CARUB_v10026740mg) mRNA, complete cds	.	.	.	.	.	.	.	.	pfam07690	MFS_1	Major Facilitator Superfamily.	.	.	.	.	.
BjuB032359	258	755	659	514.089	84	59	119	90.2628	5.69547	2.50982	4.17193e-10	1.21662e-07	up	yes	BjuB032359	protein_coding	chrB03:15086815-15090776:+	gi|685367339|ref|XP_009117661.1|	4483	0	PREDICTED: lipoxygenase 3, chloroplastic [Brassica rapa]	gi|567150652|ref|XM_006416642.1|	1977	0	Eutrema salsugineum hypothetical protein (EUTSA_v10006732mg) mRNA, complete cds	Q9LNR3	1664	0	Lipoxygenase 3, chloroplastic	.	.	.	.	pfam00305	Lipoxygenase	Lipoxygenase.	GO:0009901|anther dehiscence;GO:0048653|anther development;GO:0006633|fatty acid biosynthetic process;GO:0034440|lipid oxidation;GO:0031408|oxylipin biosynthetic process;GO:0009555|pollen development;GO:0009620|response to fungus;GO:0009644|response to high light intensity;GO:0009753|response to jasmonic acid;GO:0009611|response to wounding;GO:0080086|stamen filament development;	GO:0009507|chloroplast;	GO:0016165|linoleate 13S-lipoxygenase activity;GO:0046872|metal ion binding;	K00454	LOX2S; lipoxygenase [EC:1.13.11.12]
BjuB013294	252	518	355	348.164	47	30	102	61.3741	5.67281	2.50406	3.95365e-05	0.00211248	up	yes	BjuB013294	protein_coding	chrB05:14217966-14220181:-	gi|674892250|emb|CDY40515.1|	1312	7e-176	BnaC01g19970D [Brassica napus]	gi|567221375|ref|XM_006414254.1|	791	0	Eutrema salsugineum hypothetical protein (EUTSA_v10025212mg) mRNA, complete cds	.	.	.	.	.	.	.	.	pfam08458	PH_2	Plant pleckstrin homology-like region. This family describes a pleckstrin homology (PH)-like region found in several plant proteins of unknown function.	.	.	.	.	.
BjuA044063	775	964	615	735.317	113	64	202	129.807	5.6647	2.502	1.28231e-07	1.76742e-05	up	yes	BjuA044063	protein_coding	chrA09:52030012-52031031:-	gi|685368137|ref|XP_009118012.1|	1726	0	PREDICTED: AP2/ERF and B3 domain-containing transcription factor RAV1-like [Brassica rapa]	gi|567152192|ref|XM_006417077.1|	679	0	Eutrema salsugineum hypothetical protein (EUTSA_v10010019mg) mRNA, complete cds	Q9ZWM9	579	0	AP2/ERF and B3 domain-containing transcription factor RAV1	.	.	.	.	pfam02362	B3	B3 DNA binding domain. This is a family of plant transcription factors with various roles in development, the aligned region corresponds the B3 DNA binding domain as described in this domain is found in VP1/AB13 transcription factors. Some proteins also have a second AP2 DNA binding domain pfam00847 such as RAV1. DNA binding activity was demonstrated by.	GO:0009873|ethylene-activated signaling pathway;GO:0048527|lateral root development;GO:0048366|leaf development;GO:0009910|negative regulation of flower development;GO:0045892|negative regulation of transcription, DNA-templated;GO:0009741|response to brassinosteroid;GO:0006351|transcription, DNA-templated;	GO:0005634|nucleus;	GO:0003677|DNA binding;GO:0003700|transcription factor activity, sequence-specific DNA binding;	K09287	RAV; RAV-like factor
BjuA019532	450	1395	1127	913.672	99	79	293	161.79	5.64726	2.49755	0.00182381	0.0398424	up	yes	BjuA019532	protein_coding	chrA09:54073831-54078953:-	gi|685368887|ref|XP_009118334.1|	2591	0	PREDICTED: sugar transporter ERD6 [Brassica rapa]	gi|567153919|ref|XM_006417568.1|	1101	0	Eutrema salsugineum hypothetical protein (EUTSA_v10007451mg) mRNA, complete cds	O04036	932	0	Sugar transporter ERD6	.	.	.	.	pfam00083	Sugar_tr	Sugar (and other) transporter.	GO:0046323|glucose import;GO:0035428|hexose transmembrane transport;GO:0009737|response to abscisic acid;GO:0010200|response to chitin;GO:0009651|response to salt stress;GO:0009414|response to water deprivation;	GO:0005783|endoplasmic reticulum;GO:0005887|integral component of plasma membrane;	GO:0005355|glucose transmembrane transporter activity;GO:0051119|sugar transmembrane transporter activity;GO:0005351|sugar:proton symporter activity;	.	.
BjuA039054	158	96	69	102.289	24	12	17	18.1781	5.62705	2.49238	5.62841e-08	8.78476e-06	up	yes	BjuA039054	protein_coding	chrA10:14049454-14049744:-	gi|674894384|emb|CDY38483.1|	386	3e-46	BnaA10g16750D [Brassica napus]	gi|567175156|ref|XM_006400285.1|	200	7e-100	Eutrema salsugineum hypothetical protein (EUTSA_v10015121mg) mRNA, complete cds	P33081	101	2e-27	Auxin-induced protein 15A	.	.	.	.	pfam02519	Auxin_inducible	Auxin responsive protein. This family consists of the protein products of the ARG7 auxin responsive genes family none of which have any identified functional role.	GO:0009734|auxin-activated signaling pathway;	.	.	K14488	SAUR; SAUR family protein
BjuA037540	140	284	62	151.43	44	17	18	26.9613	5.61655	2.48969	0.000232549	0.00859578	up	yes	BjuA037540	protein_coding	chrA10:5099474-5099938:+	gi|685371341|ref|XP_009119356.1|	654	4e-85	PREDICTED: monothiol glutaredoxin-S13-like [Brassica rapa]	gi|567155862|ref|XM_006418134.1|	304	2e-157	Eutrema salsugineum hypothetical protein (EUTSA_v10008980mg) mRNA, complete cds	Q84TF4	196	9e-63	Monothiol glutaredoxin-S13	.	.	.	.	pfam00462	Glutaredoxin	Glutaredoxin.	GO:0045454|cell redox homeostasis;GO:0050832|defense response to fungus;GO:0009735|response to cytokinin;GO:0080183|response to photooxidative stress;	GO:0005737|cytoplasm;GO:0005634|nucleus;	GO:0051537|2 iron, 2 sulfur cluster binding;GO:0009055|electron carrier activity;GO:0046872|metal ion binding;GO:0015035|protein disulfide oxidoreductase activity;	.	.
BjuA017941	850	1442	1476	1165.63	267	175	159	207.773	5.61012	2.48803	8.07694e-17	8.28754e-14	up	yes	BjuA017941	protein_coding	chrA05:2756147-2769253:+	gi|685304615|ref|XP_009143030.1|	1984	0	PREDICTED: beta-glucosidase 15-like [Brassica rapa]	gi|567165729|ref|XM_006397560.1|	848	0	Eutrema salsugineum hypothetical protein (EUTSA_v10001416mg) mRNA, complete cds	O64879	549	0	Beta-glucosidase 15	BH1923	207	6e-58	COG2723	pfam00232	Glyco_hydro_1	Glycosyl hydrolase family 1.	GO:0005975|carbohydrate metabolic process;GO:1901657|glycosyl compound metabolic process;GO:0033329|kaempferol O-glucoside metabolic process;GO:0033302|quercetin O-glucoside metabolic process;	GO:0048046|apoplast;GO:0005618|cell wall;GO:0005794|Golgi apparatus;GO:0009505|plant-type cell wall;GO:0009506|plasmodesma;	GO:0008422|beta-glucosidase activity;	K01188	E3.2.1.21; beta-glucosidase [EC:3.2.1.21]
BjuB010843	188	566	329	333.757	91	48	34	59.5429	5.60533	2.4868	2.22566e-05	0.00133031	up	yes	BjuB010843	protein_coding	chrB05:54026156-54027811:-	gi|727603423|ref|XP_010474758.1|	1703	0	PREDICTED: mitogen-activated protein kinase 11 [Camelina sativa]	gi|565494959|ref|XM_006305057.1|	641	0	Capsella rubella hypothetical protein (CARUB_v10009488mg) mRNA, complete cds	Q39024	649	0	Mitogen-activated protein kinase 4	.	.	.	.	pfam00069	Pkinase	Protein kinase domain.	GO:0043622|cortical microtubule organization;GO:0000911|cytokinesis by cell plate formation;GO:0006972|hyperosmotic response;GO:0042539|hypotonic salinity response;GO:0009861|jasmonic acid and ethylene-dependent systemic resistance;GO:0009868|jasmonic acid and ethylene-dependent systemic resistance, jasmonic acid mediated signaling pathway;GO:0007112|male meiosis cytokinesis;GO:0016310|phosphoryl…	GO:0009504|cell plate;GO:0005737|cytoplasm;GO:0005829|cytosol;GO:0005874|microtubule;GO:0005634|nucleus;	GO:0005524|ATP binding;GO:0016301|kinase activity;GO:0004707|MAP kinase activity;GO:0004672|protein kinase activity;	.	.
BjuB044887	138	328	207	207.956	70	24	15	37.1108	5.60364	2.48637	0.00112341	0.0283709	up	yes	BjuB044887	protein_coding	chrB02:63190387-63191882:-	gi|685292860|ref|XP_009137354.1|	1015	8e-137	PREDICTED: uncharacterized protein LOC103861399 [Brassica rapa]	gi|567219845|ref|XM_006413489.1|	524	0	Eutrema salsugineum hypothetical protein (EUTSA_v10026035mg) mRNA, complete cds	.	.	.	.	.	.	.	.	pfam04749	PLAC8	PLAC8 family. This family includes the Placenta-specific gene 8 protein.	.	.	.	.	.
BjuO002248	121	223	77	131.118	27	8	34	23.4074	5.60155	2.48583	0.000257707	0.00931473	up	yes	BjuO002248	protein_coding	chrContig1632:88030-88528:-	gi|685297462|ref|XP_009139536.1|	596	1e-76	PREDICTED: polyadenylate-binding protein-interacting protein 2 [Brassica rapa]	.	.	.	.	Q94AR4	174	1e-54	Polyadenylate-binding protein-interacting protein 2	.	.	.	.	pfam07145	PAM2	Ataxin-2 C-terminal region. The PABP-interacting motif PAM2 has been identified in various eukaryotic proteins as an important binding site for pfam00658. It has been found in a wide range of eukaryotic proteins. Strikingly, this motif appears to occur solely outside of globular domains.	.	GO:0016021|integral component of membrane;	GO:0050660|flavin adenine dinucleotide binding;GO:0004506|squalene monooxygenase activity;	.	.
BjuA007604	184	338	286	250.069	48	21	62	44.7148	5.59253	2.4835	9.806e-08	1.41658e-05	up	yes	BjuA007604	protein_coding	chrA02:16238819-16240793:+	gi|674894485|emb|CDY38348.1|	2043	0	BnaA02g18410D [Brassica napus]	gi|567120284|ref|XM_006390029.1|	778	0	Eutrema salsugineum hypothetical protein (EUTSA_v10018704mg) mRNA, complete cds	Q9C942	182	5e-52	Caffeoylshikimate esterase	Rv0183	101	2e-23	COG2267	pfam12697	Abhydrolase_6	Alpha/beta hydrolase family. This family contains alpha/beta hydrolase enzymes of diverse specificity.	GO:0009809|lignin biosynthetic process;GO:0006629|lipid metabolic process;GO:0046686|response to cadmium ion;GO:0042542|response to hydrogen peroxide;GO:0006979|response to oxidative stress;GO:0010043|response to zinc ion;	GO:0005783|endoplasmic reticulum;GO:0005794|Golgi apparatus;GO:0005886|plasma membrane;GO:0009506|plasmodesma;	GO:0003846|2-acylglycerol O-acyltransferase activity;GO:0090430|caffeoyl-CoA: alcohol caffeoyl transferase activity;GO:0016787|hydrolase activity;GO:0004622|lysophospholipase activity;	K18368	CSE; caffeoylshikimate esterase [EC:3.1.1.-]
BjuA009704	68	175	45	89.324	22	16	8	15.9898	5.58631	2.4819	5.36838e-06	0.000412554	up	yes	BjuA009704	protein_coding	chrA03:7620282-7620533:-	gi|685283071|ref|XP_009132449.1|	318	2e-36	PREDICTED: uncharacterized protein LOC103857053 [Brassica rapa]	gi|297792850|ref|XM_002864264.1|	98	3e-43	Arabidopsis lyrata subsp. lyrata hypothetical protein, mRNA	.	.	.	.	.	.	.	.	pfam13908	Shisa	Wnt and FGF inhibitory regulator. Shisa is a transcription factor-type molecule that physically interacts with immature forms of the Wnt receptor Frizzled and the FGF receptor within the endoplasmic reticulum to inhibit their post-translational maturation and trafficking to the cell surface.	.	.	.	.	.
BjuA041391	45	49	39	41.5675	8	2	12	7.44816	5.58091	2.4805	0.000935168	0.024855	up	yes	BjuA041391	protein_coding	chrA02:3870527-3870820:-	gi|674878829|emb|CDY53266.1|	512	3e-65	BnaA02g03880D [Brassica napus]	gi|119720825|gb|EF110939.1|	196	1e-97	Brassica rapa clone 487 auxin-induced protein-like mRNA, complete cds	P33081	103	3e-28	Auxin-induced protein 15A	.	.	.	.	pfam02519	Auxin_inducible	Auxin responsive protein. This family consists of the protein products of the ARG7 auxin responsive genes family none of which have any identified functional role.	GO:0009734|auxin-activated signaling pathway;	.	.	K14488	SAUR; SAUR family protein
BjuB026328	234	581	329	353.529	90	39	57	63.5995	5.55868	2.47474	5.03522e-08	7.97118e-06	up	yes	BjuB026328	protein_coding	chrB01:14441944-14444802:+	gi|685300430|ref|XP_009140947.1|	2635	0	PREDICTED: U-box domain-containing protein 12 [Brassica rapa]	gi|297826260|ref|XM_002880967.1|	876	0	Arabidopsis lyrata subsp. lyrata armadillo/beta-catenin repeat family protein, mRNA	Q9ZV31	932	0	U-box domain-containing protein 12	.	.	.	.	pfam04564	U-box	U-box domain. This domain is related to the Ring finger pfam00097 but lacks the zinc binding residues.	.	GO:0005737|cytoplasm;GO:0005634|nucleus;	GO:0016874|ligase activity;GO:0004842|ubiquitin-protein transferase activity;	.	.
BjuA030227	1224	1719	1653	1427.03	226	131	396	258.039	5.53029	2.46736	3.13864e-08	5.35094e-06	up	yes	BjuA030227	protein_coding	chrA08:21777978-21781475:+	gi|685348608|ref|XP_009110032.1|	3823	0	PREDICTED: phosphate transporter PHO1 homolog 8-like [Brassica rapa]	gi|567147993|ref|XM_006415888.1|	1472	0	Eutrema salsugineum hypothetical protein (EUTSA_v10006900mg) mRNA, complete cds	Q6R8G2	1243	0	Phosphate transporter PHO1 homolog 8	YIL047c_2	97.8	2e-20	COG5409	pfam03124	EXS	EXS family. We have named this region the EXS family after (ERD1, XPR1, and SYG1). This family includes C-terminus portions from the SYG1 G-protein associated signal transduction protein from Saccharomyces cerevisiae, and sequences that are thought to be murine leukaemia virus (MLV) receptors (XPR1). N-terminus portions from these proteins are aligned in the SPX pfam03105 family. The previously n…	GO:0006817|phosphate ion transport;	GO:0016021|integral component of membrane;GO:0005886|plasma membrane;GO:0005802|trans-Golgi network;	.	.	.
BjuB020573	98	338	371	247.312	39	27	64	44.7266	5.52941	2.46713	1.91767e-06	0.000175337	up	yes	BjuB020573	protein_coding	chrB06:7572396-7575623:+	gi|685320780|ref|XP_009150428.1|	3766	0	PREDICTED: diacylglycerol kinase 2 [Brassica rapa]	gi|567137534|ref|XM_006394182.1|	1533	0	Eutrema salsugineum hypothetical protein (EUTSA_v10003726mg) mRNA, complete cds	Q9FFN7	1369	0	Diacylglycerol kinase 2	.	.	.	.	pfam00609	DAGK_acc	Diacylglycerol kinase accessory domain. Diacylglycerol (DAG) is a second messenger that acts as a protein kinase C activator. This domain is assumed to be an accessory domain: its function is unknown.	GO:0006952|defense response;GO:0035556|intracellular signal transduction;GO:0048366|leaf development;GO:0007205|protein kinase C-activating G-protein coupled receptor signaling pathway;GO:0009409|response to cold;GO:0009611|response to wounding;GO:0048364|root development;	GO:0016021|integral component of membrane;GO:0005622|intracellular;	GO:0005524|ATP binding;GO:0004143|diacylglycerol kinase activity;GO:0046872|metal ion binding;	K00901	dgkA, DGK; diacylglycerol kinase (ATP) [EC:2.7.1.107]
BjuA021620	48	56	22	39.5544	7	3	11	7.16147	5.52322	2.46551	0.000130552	0.00542658	up	yes	BjuA021620	protein_coding	chrA06:3440669-3444423:+	gi|685315078|ref|XP_009148151.1|	2471	0	PREDICTED: sugar transporter ERD6-like [Brassica rapa]	gi|567153919|ref|XM_006417568.1|	1106	0	Eutrema salsugineum hypothetical protein (EUTSA_v10007451mg) mRNA, complete cds	O04036	858	0	Sugar transporter ERD6	.	.	.	.	pfam00083	Sugar_tr	Sugar (and other) transporter.	GO:0046323|glucose import;GO:0035428|hexose transmembrane transport;GO:0009737|response to abscisic acid;GO:0010200|response to chitin;GO:0009651|response to salt stress;GO:0009414|response to water deprivation;	GO:0005783|endoplasmic reticulum;GO:0005887|integral component of plasma membrane;	GO:0005355|glucose transmembrane transporter activity;GO:0051119|sugar transmembrane transporter activity;GO:0005351|sugar:proton symporter activity;	.	.
BjuB048233	68	279	96	136.375	37	11	25	24.7664	5.50645	2.46112	9.89572e-05	0.00438291	up	yes	BjuB048233	protein_coding	chrB02:34017266-34027032:+	gi|674906515|emb|CDY26653.1|	915	1e-120	BnaA09g46240D [Brassica napus]	gi|567152116|ref|XM_006417056.1|	377	0	Eutrema salsugineum hypothetical protein (EUTSA_v10009781mg) mRNA, complete cds	.	.	.	.	.	.	.	.	pfam06880	DUF1262	Protein of unknown function (DUF1262). This family represents a conserved region within a number of proteins of unknown function that seem to be specific to Arabidopsis thaliana. Note that some family members contain more than one copy of this region.	.	.	.	.	.
BjuA005132	52	192	61	94.0401	17	9	24	17.1225	5.49221	2.45739	2.68217e-06	0.000231278	up	yes	BjuA005132	protein_coding	chrA01:15559835-15561105:-	gi|674878943|emb|CDY53149.1|	1813	0	BnaAnng12080D [Brassica napus]	gi|567129767|ref|XM_006392293.1|	699	0	Eutrema salsugineum hypothetical protein (EUTSA_v10023510mg) mRNA, complete cds	Q9C508	585	0	Probable purine permease 18	.	.	.	.	pfam03151	TPT	Triose-phosphate Transporter family. This family includes transporters with a specificity for triose phosphate.	GO:0006863|purine nucleobase transport;	GO:0016021|integral component of membrane;GO:0016020|membrane;GO:0005886|plasma membrane;	GO:0005345|purine nucleobase transmembrane transporter activity;	.	.
BjuA046683	79	129	155	112.19	37	5	19	20.4524	5.48541	2.4556	0.000390615	0.0130381	up	yes	BjuA046683	protein_coding	chrA08:17791117-17791488:+	gi|685257634|ref|XP_009127035.1|	526	1e-66	PREDICTED: flowering-promoting factor 1-like protein 1 [Brassica rapa]	gi|565440301|ref|XM_006282745.1|	282	2e-145	Capsella rubella hypothetical protein (CARUB_v10006482mg) mRNA, partial cds	Q5Q0B3	202	4e-66	Flowering-promoting factor 1-like protein 1	.	.	.	.	pfam15337	Vasculin	Vascular protein family Vasculin-like 1. GC-rich promoter-binding protein 1-like 1 or Vasculin-like protein family 1, is likely to be a transcription factor. The domain family is found in eukaryotes, and is approximately 90 amino acids in length.	.	GO:0031225|anchored component of membrane;GO:0005886|plasma membrane;	.	.	.
BjuA007375	229	482	474	365.551	94	37	65	66.8627	5.46718	2.4508	3.97833e-08	6.54099e-06	up	yes	BjuA007375	protein_coding	chrA02:12645879-12647786:-	gi|674929694|emb|CDY03741.1|	2263	0	BnaA02g14960D [Brassica napus]	gi|567123335|ref|XM_006390813.1|	742	0	Eutrema salsugineum hypothetical protein (EUTSA_v10018252mg) mRNA, complete cds	Q9CAL3	687	0	Cysteine-rich receptor-like protein kinase 2	YAR019c	73.9	4e-13	COG0515	pfam00069	Pkinase	Protein kinase domain.	GO:0006952|defense response;GO:0046777|protein autophosphorylation;GO:0010193|response to ozone;	GO:0016021|integral component of membrane;GO:0005886|plasma membrane;GO:0009506|plasmodesma;	GO:0005524|ATP binding;GO:0004674|protein serine/threonine kinase activity;	.	.
BjuA024463	106	144	194	137.461	24	25	23	25.1505	5.46553	2.45036	1.69265e-10	5.35922e-08	up	yes	BjuA024463	protein_coding	chrA06:26590568-26591521:-	gi|685325292|ref|XP_009152167.1|	1603	0	PREDICTED: probable carboxylesterase 7 isoform X1 [Brassica rapa]	gi|77818804|gb|DQ246121.1|	754	0	Zea mays clone 20605 mRNA sequence	Q9ZQ91	482	5e-170	Probable carboxylesterase 7	lin2194	94.4	3e-21	COG0657	pfam07859	Abhydrolase_3	alpha/beta hydrolase fold. This catalytic domain is found in a very wide range of enzymes.	GO:0008152|metabolic process;	.	GO:0052689|carboxylic ester hydrolase activity;	.	.
BjuB045972	48	264	32	105.867	28	18	10	19.3913	5.45949	2.44877	3.14147e-05	0.0017597	up	yes	BjuB045972	protein_coding	chrB08:14090556-14094573:-	gi|685282506|ref|XP_009132166.1|	3546	0	PREDICTED: beta-galactosidase 4 [Brassica rapa]	gi|565431736|ref|XM_006280018.1|	1038	0	Capsella rubella hypothetical protein (CARUB_v10025963mg) mRNA, complete cds	Q9SCV8	1258	0	Beta-galactosidase 4	SP0060	122	3e-28	COG1874	pfam01301	Glyco_hydro_35	Glycosyl hydrolases family 35.	GO:0005975|carbohydrate metabolic process;	GO:0048046|apoplast;GO:0005618|cell wall;GO:0005773|vacuole;	GO:0004565|beta-galactosidase activity;	.	.
BjuA046458	56	101	107	81.5671	10	12	21	14.9534	5.45476	2.44752	1.40139e-07	1.90314e-05	up	yes	BjuA046458	protein_coding	chrA07:9153073-9155886:+	gi|674870989|emb|CDY63752.1|	4310	0	BnaAnng19060D [Brassica napus]	gi|567158812|ref|XM_006418778.1|	800	0	Eutrema salsugineum hypothetical protein (EUTSA_v10002394mg) mRNA, complete cds	P43298	311	2e-89	Receptor protein kinase TMK1	.	.	.	.	pfam00069	Pkinase	Protein kinase domain.	GO:0007165|signal transduction;	GO:0005576|extracellular region;GO:0016021|integral component of membrane;GO:0005886|plasma membrane;	GO:0005524|ATP binding;GO:0004675|transmembrane receptor protein serine/threonine kinase activity;	K00924	E2.7.1.-
[truncated: 1,811 more rows]
