# Supplementary material for: Genetic and Comparative Transcriptome Analysis Revealed DEGs Involved in the Purple Leaf Formation in Brassica juncea
Source: Front Genet. 2020 Apr 24;11:322. doi: 10.3389/fgene.2020.00322 (PMC7193680; doi:10.3389/fgene.2020.00322)
Supplement: TABLE S4 — Differentially expressed transcription factors between the purple leaves and green leaves. [file Table_4.xlsx]

## Sheet: hsp_data
gene	BjG11 FPKM	BjG12 FPKM	BjG13 FPKM	BjG avergge	BjP11 FPKM	BjP12 FPKM	BjP13 FPKM	BjP avergge	Fold change	gene family	ara_gene	p-value	description
BjuA003889	9.79142	9.7704	13.0403	10.8674	37.7151	38.1498	25.4571	33.774	1.63591	ERF	AT4G17500.1	1e-124	ethylene responsive element binding factor 1
BjuA008101	41.824	46.6462	48.5675	45.6792	178.166	168.032	108.989	151.729	1.73188	ERF	AT5G47220.1	1e-111	ethylene responsive element binding factor 2
BjuA013700	5.20904	19.1795	1.79928	8.72926	2.48326	3.02608	0.844002	2.11778	-2.04331	ERF	AT2G20350.1	6e-65	ERF family protein
BjuA029607	3.95129	2.71243	2.41283	3.02552	0.647509	0.085883	0.167675	0.300356	-3.33244	ERF	AT4G25490.1	1e-113	C-repeat/DRE binding factor 1
BjuA032536	3.70752	1.43161	10.4552	5.1981	56.7311	51.6144	29.7355	46.027	3.14642	ERF	AT5G61590.1	1e-109	ERF family protein
BjuA032749	2.3651	1.62356	4.99241	2.99369	11.2397	14.3938	13.2313	12.9549	2.11351	ERF	AT5G67190.1	1e-101	DREB and EAR motif protein 2
BjuA033879	5.4719	1.28504	3.0092	3.25538	27.0897	26.7289	23.2692	25.6959	2.98064	ERF	AT5G47220.1	1e-100	ethylene responsive element binding factor 2
BjuA038092	37.4175	49.8673	10.4597	32.5815	11.4576	13.7608	9.14591	11.4548	-1.50811	ERF	AT5G51990.1	1e-130	C-repeat-binding factor 4
BjuA039408	2.14702	4.92402	1.29782	2.78962	0.575734	0.267271	0.695747	0.512917	-2.44327	ERF	AT5G11590.1	1e-120	ERF family protein
BjuA039557	7.1339	4.93545	11.647	7.90545	52.3882	35.8185	26.8201	38.3423	2.27802	ERF	AT5G07580.1	1e-111	ERF family protein
BjuA042282	5.85064	7.22929	7.11357	6.73117	27.0371	42.6211	30.7613	33.4731	2.31408	ERF	AT5G61590.1	1e-107	ERF family protein
BjuA046610	33.8404	40.6701	32.8988	35.8031	13.6605	10.0559	7.60552	10.4407	-1.77787	ERF	AT1G21910.1	1e-99	ERF family protein
BjuA046744	37.9637	35.1426	24.8908	32.6657	17.4697	6.88464	12.0744	12.1429	-1.42766	ERF	AT5G25390.2	1e-108	ERF family protein
BjuB007019	62.3215	69.8643	41.5935	57.9264	21.6334	26.4179	33.0328	27.028	-1.09977	ERF	AT3G15210.1	2e-97	ethylene responsive element binding factor 4
BjuB007684	0	0	0.0502046	0.0167349	0.207868	1.01323	0.518097	0.579731	5.11445	ERF	AT5G64750.1	1e-167	ERF family protein
BjuB013482	11.7598	13.2191	17.3143	14.0977	63.5947	59.4024	32.1377	51.7116	1.87503	ERF	AT4G17500.1	1e-121	ethylene responsive element binding factor 1
BjuB015933	23.9216	15.7314	8.97461	16.2092	7.31314	5.04655	6.62818	6.32929	-1.3567	ERF	AT2G31230.1	1e-119	ethylene-responsive element binding factor 15
BjuB027548	52.9191	59.5191	44.9661	52.4681	170.598	127.278	94.6725	130.85	1.3184	ERF	AT5G47220.1	1e-113	ethylene responsive element binding factor 2
BjuB027851	3.11862	1.73942	4.81382	3.22395	26.4472	46.3816	29.8758	34.2349	3.40856	ERF	AT5G47220.1	9e-66	ethylene responsive element binding factor 2
BjuB032784	17.4297	13.947	22.6403	18.0057	10.1173	5.84695	5.33341	7.09923	-1.34272	ERF	AT1G21910.1	2e-94	ERF family protein
BjuB037809	7.95687	5.42197	13.1156	8.8315	49.242	55.8667	35.558	46.8889	2.40852	ERF	AT5G61590.1	1e-108	ERF family protein
BjuB038019	4.54091	4.91556	3.20738	4.22128	13.2799	17.538	16.809	15.8756	1.91106	ERF	AT5G25190.1	1e-104	ERF family protein
BjuB039528	2.46891	1.33802	2.96235	2.25642	14.4374	20.0473	19.2224	17.9024	2.98804	ERF	AT5G67190.1	1e-104	DREB and EAR motif protein 2
BjuB039675	3.24408	0.596506	6.71332	3.51797	43.8584	44.2107	30.9745	39.6812	3.49564	ERF	AT5G61590.1	1e-109	ERF family protein
BjuB039788	24.9256	22.1122	19.5484	22.1954	8.54632	6.76796	7.51804	7.61077	-1.54415	ERF	AT5G25390.2	1e-108	ERF family protein
BjuB042091	0.15785	0.135448	0.19992	0.164406	1.11229	2.3296	0.25789	1.23326	2.90714	ERF	AT2G40340.1	3e-99	ERF family protein
BjuB042999	1.26449	1.69267	1.68158	1.54625	11.687	13.1595	20.2833	15.0433	3.28227	ERF	AT5G25190.1	1e-100	ERF family protein
BjuB044297	3.15772	1.79394	9.61906	4.85691	42.9318	35.4864	33.5738	37.3307	2.94225	ERF	AT5G07580.1	1e-110	ERF family protein
BjuB045897	69.8532	33.5825	39.9905	47.8087	119.789	89.6046	115.556	108.317	1.17991	ERF	AT1G78080.1	1e-145	related to AP2 4
BjuB048565	3.60772	3.9292	4.21778	3.91823	10.096	10.0704	18.0535	12.74	1.70109	ERF	AT5G05410.1	1e-146	DRE-binding protein 2A
BjuB048971	93.2752	142.001	62.7729	99.3497	31.473	16.0245	40.1807	29.2261	-1.76526	ERF	AT4G25470.1	1e-116	C-repeat/DRE binding factor 2
BjuO002415	1.13972	1.28025	2.16521	1.52839	10.2892	17.8765	7.01724	11.7277	2.93983	ERF	AT5G47220.1	1e-104	ethylene responsive element binding factor 2
BjuO002476	60.2277	75.2573	27.6653	54.3834	14.1562	19.7651	17.4335	17.1183	-1.66763	ERF	AT5G51990.1	1e-125	C-repeat-binding factor 4
BjuO002754	130.401	157.346	110.383	132.71	61.85	65.0475	66.5988	64.4988	-1.04094	ERF	AT1G28370.1	3e-58	ERF domain protein 11
BjuO006668	0.543805	0.699946	0.258278	0.500676	2.94079	3.22682	3.39227	3.18663	2.67008	ERF	AT3G15210.1	2e-58	ethylene responsive element binding factor 4
BjuA009203	1.95309	1.98277	3.08333	2.33973	0.86551	0.577576	1.22569	0.889593	-1.39512	MYB	AT5G11510.1	0	myb domain protein 3r-4
BjuA010794	4.5663	4.89515	4.694	4.71848	1.41458	1.19916	1.33783	1.31719	-1.84086	MYB	AT2G47460.1	1e-180	myb domain protein 12
BjuA011735	120.812	193.099	107.237	140.383	72.6906	50.7426	45.9709	56.468	-1.31386	MYB	AT5G67300.1	1e-176	myb domain protein r1
BjuA011825	1.31524	1.27464	1.17584	1.25524	6.23775	9.04032	8.61817	7.96541	2.66578	MYB	AT3G06490.1	1e-164	myb domain protein 108
BjuA014246	0.177506	0.182778	0.0843058	0.148197	2.2689	2.10656	2.45185	2.27577	3.94077	MYB	AT4G37260.1	1e-141	myb domain protein 73
BjuA023838	11.0761	12.2499	9.48196	10.936	3.22679	1.6852	3.89942	2.93714	-1.8966	MYB	AT5G49330.1	0	myb domain protein 111
BjuA032531	25.6937	25.8462	25.8455	25.7951	14.51	6.01422	8.45421	9.65948	-1.41708	MYB	AT5G61420.2	0	myb domain protein 28
BjuA044310	0.586158	0.150892	0.904778	0.547276	7.85253	16.1867	3.13411	9.05777	4.04882	MYB	AT1G18570.1	1e-157	myb domain protein 51
BjuB006653	3.42994	6.77531	4.18895	4.79807	1.99594	0.511208	1.1852	1.23078	-1.96288	MYB	AT3G01140.1	0	myb domain protein 106
BjuB020252	5.39794	8.00654	5.1885	6.19766	2.08507	1.05594	2.11884	1.75328	-1.82166	MYB	AT2G37630.1	0	MYB family protein
BjuB021373	13.2348	11.9859	20.5235	15.248	7.36875	2.76572	5.47075	5.20174	-1.55156	MYB	AT1G74650.1	1e-148	myb domain protein 31
BjuB029768	20.7896	13.7669	20.5458	18.3674	7.57079	7.73203	5.42698	6.90994	-1.41041	MYB	AT1G74650.1	0	myb domain protein 31
BjuB034074	1.67453	3.91879	2.74744	2.78026	0.523875	0.208454	0.813957	0.515429	-2.43137	MYB	AT2G16720.1	1e-146	myb domain protein 7
BjuB037522	6.7585	10.9956	6.54824	8.10078	3.12325	2.03602	3.31255	2.82394	-1.52035	MYB	AT5G49330.1	0	myb domain protein 111
BjuB039681	9.21452	11.0143	8.38554	9.53811	2.09078	0.823536	2.2395	1.71794	-2.47303	MYB	AT5G61420.2	0	myb domain protein 28
BjuB040923	17.1367	12.2877	20.8253	16.7499	8.04953	4.87684	6.12088	6.34908	-1.39953	MYB	AT5G07690.1	1e-174	myb domain protein 29
BjuB042791	0.298978	0.102619	0.378662	0.260086	3.52759	6.36844	4.0853	4.66045	4.16341	MYB	AT1G09770.1	1e-124	cell division cycle 5
BjuB046545	20.8641	20.1818	18.2572	19.7677	5.15968	1.96238	5.9723	4.36479	-2.17916	MYB	AT2G47460.1	1e-171	myb domain protein 12
BjuA002140	12.0154	16.4087	9.47066	12.6316	2.6812	1.86702	3.34135	2.62986	-2.26398	MYB_related	AT5G61420.1	1e-129	myb domain protein 28
BjuA016611	5.03093	3.88526	8.24349	5.71989	2.1023	0.803718	1.00874	1.30492	-2.13203	MYB_related	AT5G56840.1	3e-82	MYB_related family protein
BjuA021473	31.3334	40.9536	33.7714	35.3528	23.6631	15.2649	12.5339	17.154	-1.04328	MYB_related	AT1G49010.1	1e-130	MYB family protein
BjuA037727	6.48902	7.27056	5.00666	6.25541	3.37346	2.76896	2.28205	2.80816	-1.15548	MYB_related	AT1G01060.4	0	MYB_related family protein
BjuB011818	1.12534	5.33031	0.85516	2.43694	0.331943	0	0.401137	0.24436	-3.31799	MYB_related	AT5G14750.1	5e-41	myb domain protein 66
BjuB021366	6.41443	6.32974	6.09301	6.27906	13.9278	28.3024	23.8175	22.0159	1.80992	MYB_related	AT1G74430.1	7e-53	myb domain protein 95
BjuB021367	7.56818	10.0709	4.42397	7.35435	21.0647	29.3363	20.6481	23.683	1.68718	MYB_related	AT1G74430.1	1e-53	myb domain protein 95
BjuB029788	4.57061	1.96098	3.25619	3.26259	12.0776	11.2135	4.83678	9.37595	1.52295	MYB_related	AT1G74840.1	1e-107	MYB_related family protein
BjuB037922	2.05582	1.94047	2.88272	2.293	4.81276	9.16026	9.64001	7.87101	1.77931	MYB_related	AT3G21430.2	1e-127	DNA binding
BjuB045202	11.4643	15.0907	7.52186	11.359	3.95106	2.91312	2.94906	3.27108	-1.79599	MYB_related	AT4G34990.1	1e-82	myb domain protein 32
BjuO002584	15.2644	21.251	13.4638	16.6597	8.95915	6.89624	4.30292	6.71944	-1.30995	MYB_related	AT1G49010.1	1e-130	MYB family protein
BjuA002862	1.6549	0.671291	0.809804	1.04533	2.41608	4.39487	2.90482	3.23859	1.63141	bHLH	AT4G36930.1	1e-142	bHLH family protein
BjuA003915	15.179	10.9897	10.4383	12.2024	5.51899	3.03117	4.26233	4.27083	-1.51457	bHLH	AT4G17880.1	0	bHLH family protein
BjuA008957	3.43545	2.10888	3.57708	3.04047	16.1098	6.5136	24.0209	15.5481	2.35437	bHLH	AT5G04150.1	3e-90	bHLH family protein
BjuA014666	0.853533	0.0976538	0.630594	0.52726	5.68809	1.38521	4.14117	3.73816	2.82574	bHLH	AT3G56970.1	1e-137	bHLH family protein
BjuA015966	0.54879	0.726544	1.04258	0.772639	2.62087	3.65003	2.72472	2.99854	1.95639	bHLH	AT2G22760.1	1e-162	bHLH family protein
BjuA023255	8.5707	12.6564	8.89855	10.0419	3.13564	3.33585	2.60512	3.02554	-1.73077	bHLH	AT5G65640.1	0	beta HLH protein 93
BjuA025346	20.945	12.8256	16.7227	16.8311	55.0766	33.4766	24.4319	37.6617	1.16197	bHLH	AT2G18300.2	0	bHLH family protein
BjuA033698	0.106423	0	1.112	0.40614	4.81342	10.5896	7.11291	7.50533	4.20786	bHLH	AT5G43650.1	1e-109	bHLH family protein
BjuA034148	0.331846	0.128138	0.197011	0.218998	2.56948	3.37019	6.28412	4.0746	4.21766	bHLH	AT4G09820.1	0	bHLH family protein
BjuA035135	2.0002	0.923272	1.17929	1.36759	4.20461	3.1482	4.60984	3.98755	1.54387	bHLH	AT2G18300.1	0	bHLH family protein
BjuA037267	1.05598	0.197699	0.91188	0.721853	17.3676	62.4843	7.01498	28.9556	5.32599	bHLH	AT1G02340.1	5e-85	bHLH family protein
BjuA043021	7.59789	4.88349	8.22849	6.90329	17.6057	22.266	10.8678	16.9132	1.29279	bHLH	AT2G46510.1	1e-144	ABA-inducible BHLH-type transcription factor
BjuB004115	0.643114	0.141903	0.610888	0.465302	22.4027	13.3354	14.778	16.8387	5.17747	bHLH	AT4G09820.1	0	bHLH family protein
BjuB013324	10.813	6.10584	9.27722	8.73203	29.4946	49.1735	30.551	36.4064	2.0598	bHLH	AT4G16430.1	0	bHLH family protein
BjuB027023	0.656361	0.337927	0.415647	0.469978	1.72096	4.49388	3.99691	3.40391	2.85653	bHLH	AT2G43140.2	1e-110	bHLH family protein
BjuB027872	4.40473	2.65287	2.92091	3.32617	9.92837	10.5078	9.51689	9.98434	1.58581	bHLH	AT5G46760.1	0	bHLH family protein
BjuB043885	14.8086	9.46799	23.6282	15.9683	63.2854	87.2084	77.9724	76.1554	2.25374	bHLH	AT1G02340.1	4e-86	bHLH family protein
BjuB046055	35.6515	56.7133	35.774	42.7129	13.4654	4.21262	8.5562	8.74474	-2.28819	bHLH	AT4G01460.1	1e-164	bHLH family protein
BjuO001663	10.6695	7.93906	9.69099	9.43317	27.5283	28.5092	26.8932	27.6436	1.55113	bHLH	AT1G32640.1	0	bHLH family protein
BjuO002116	9.83277	6.30892	9.66861	8.60343	20.599	24.538	22.3244	22.4871	1.38612	bHLH	AT2G46510.1	1e-137	ABA-inducible BHLH-type transcription factor
BjuO004718	2.28405	4.95804	0.469103	2.5704	0.789053	0.225415	0.495104	0.503191	-2.35282	bHLH	AT3G61950.1	1e-121	bHLH family protein
BjuO005572	1.36929	1.40996	1.60672	1.46199	2.57388	4.33827	3.66071	3.52429	1.2694	bHLH	AT1G01260.1	0	bHLH family protein
BjuO010727	17.1299	13.9989	2.51821	11.2157	1.87141	2.10984	2.60478	2.19535	-2.353	bHLH	AT1G29950.1	1e-110	bHLH family protein
BjuA004662	0	0.563212	1.18756	0.583592	5.30116	10.6997	4.59575	6.86554	3.55634	NAC	AT4G27410.2	0	NAC family protein
BjuA006497	3.58773	3.59167	2.08264	3.08735	6.27128	14.6474	9.05872	9.99247	1.69447	NAC	AT5G22380.1	1e-157	NAC domain containing protein 90
BjuA009375	56.6472	65.9558	37.2668	53.2899	93.6822	282.866	212.894	196.481	1.88245	NAC	AT5G22380.1	1e-145	NAC domain containing protein 90
BjuA013732	41.2777	22.674	26.6143	30.1887	83.8099	103.391	44.5211	77.2407	1.35535	NAC	AT4G27410.2	0	NAC family protein
BjuA027182	1.38861	0.268097	0.577075	0.744594	4.608	15.6079	1.54682	7.25424	3.2843	NAC	AT1G69490.1	1e-171	NAC-like, activated by AP3/PI
BjuA031425	12.9496	8.94646	11.3019	11.066	19.0988	42.0322	50.3518	37.1609	1.74765	NAC	AT4G01550.1	1e-162	NAC domain containing protein 69
BjuA032555	8.16584	3.02097	7.15285	6.11322	28.2696	22.0957	16.2098	22.1917	1.86001	NAC	AT5G62380.1	0	NAC-domain protein 101
BjuA039328	14.0099	5.68295	11.8561	10.5163	42.5773	34.1827	14.3765	30.3788	1.53044	NAC	AT5G13180.1	1e-151	NAC domain containing protein 83
BjuA043218	4.95149	1.73814	5.77233	4.15399	18.3675	29.9974	4.51279	17.6259	2.08513	NAC	AT3G29035.1	2e-39	NAC domain containing protein 3
BjuB003946	4.4262	0.714926	2.96781	2.70298	18.7733	50.072	10.673	26.5061	3.2937	NAC	AT1G69490.1	1e-171	NAC-like, activated by AP3/PI
BjuB011061	3.27277	1.31372	1.2119	1.9328	23.6162	44.2075	22.0963	29.9733	3.95492	NAC	AT4G01550.1	1e-177	NAC domain containing protein 69
BjuB012401	0.221187	0.227757	0.140069	0.196338	2.1023	3.29802	0.262814	1.88771	3.26523	NAC	AT5G07680.1	0	NAC domain containing protein 80
BjuB012456	55.8696	62.5999	57.0221	58.4972	130.988	155.334	116.752	134.358	1.19964	NAC	AT5G08790.1	0	NAC family protein
BjuB019128	1.61026	0.854166	1.29782	1.25408	4.22205	4.89997	4.47887	4.53363	1.85403	NAC	AT2G27300.1	2e-13	NTM1-like 8
BjuB023830	0.259407	0	0.0821362	0.113848	1.44533	5.13088	0.385283	2.3205	4.34926	NAC	AT3G12977.1	1e-157	NAC family protein
BjuB028366	6.07922	6.15715	3.31329	5.18322	15.0903	31.8422	32.0608	26.3311	2.34485	NAC	AT5G22380.1	1e-155	NAC domain containing protein 90
BjuB040417	2.15918	0.952844	0.805743	1.30592	7.6579	14.2904	2.40518	8.11781	2.63602	NAC	AT4G27410.2	0	NAC family protein
BjuB044523	2.26565	0.444369	1.53723	1.41575	10.608	16.6448	7.40309	11.5519	3.0285	NAC	AT3G29035.1	4e-43	NAC domain containing protein 3
BjuB047549	18.2343	16.6896	29.6207	21.5149	42.5264	55.245	44.9018	47.5577	1.14434	NAC	AT5G63790.1	1e-164	NAC domain containing protein 102
BjuB048893	35.319	37.1834	31.8191	34.7738	104.337	148.416	88.7069	113.82	1.71068	NAC	AT4G27410.2	0	NAC family protein
BjuO003157	16.7139	11.9545	18.158	15.6088	61.4051	73.366	55.0295	63.2669	2.01909	NAC	AT5G22380.1	1e-148	NAC domain containing protein 90
BjuA008667	7.87966	1.96695	1.36088	3.73583	45.7811	66.4831	40.0037	50.756	3.76408	WRKY	AT5G64810.1	1e-100	WRKY DNA-binding protein 51
BjuA011465	2.13814	1.23507	3.07128	2.14816	9.2809	12.0922	8.45811	9.94373	2.21068	WRKY	AT3G01080.1	0	WRKY DNA-binding protein 58
BjuA014697	34.4129	9.43232	20.4597	21.435	67.1852	62.7549	44.6398	58.1933	1.44089	WRKY	AT3G56400.1	1e-130	WRKY DNA-binding protein 70
BjuA016484	5.6447	4.08248	5.8725	5.1999	19.2271	37.1751	17.3663	24.5895	2.24149	WRKY	AT2G30250.1	0	WRKY DNA-binding protein 25
BjuA018234	0	0	0	0	0.565412	0.73494	0.614945	0.638432	#DIV/0!	WRKY	AT2G37260.1	0	WRKY family protein
BjuA028973	8.14684	5.25212	11.0359	8.14497	15.4633	28.5846	17.7397	20.5959	1.33837	WRKY	AT4G31550.1	0	WRKY DNA-binding protein 11
BjuA040770	0.744964	0.109584	0.606544	0.487031	7.11549	10.8811	1.42258	6.47306	3.73236	WRKY	AT5G01900.1	1e-105	WRKY DNA-binding protein 62
BjuA040978	4.20256	1.97389	2.59128	2.92258	9.93157	14.942	16.4916	13.7884	2.23814	WRKY	AT5G07100.1	1e-154	WRKY DNA-binding protein 26
BjuA045716	6.50039	2.31228	2.13307	3.64858	13.8287	25.8944	13.3761	17.6997	2.27832	WRKY	AT5G64810.1	1e-102	WRKY DNA-binding protein 51
BjuB012673	5.08366	2.14431	2.73445	3.32081	8.06978	10.5117	10.4797	9.68706	1.54453	WRKY	AT5G07100.1	1e-148	WRKY DNA-binding protein 26
BjuB015889	8.73422	5.76062	7.64584	7.38023	15.3233	26.6821	19.8911	20.6322	1.48316	WRKY	AT2G30250.1	0	WRKY DNA-binding protein 25
BjuB016805	5.26312	4.82669	4.37447	4.82143	8.32835	23.4226	6.96203	12.9043	1.42032	WRKY	AT2G46400.1	1e-139	WRKY DNA-binding protein 46
BjuB020694	14.8425	4.58499	6.2902	8.57255	31.7693	52.1135	23.6047	35.8292	2.06334	WRKY	AT5G64810.1	1e-118	WRKY DNA-binding protein 51
BjuB026812	3.13594	1.56072	2.53199	2.40955	4.41951	7.72947	6.707	6.28533	1.38322	WRKY	AT3G01080.1	0	WRKY DNA-binding protein 58
BjuB027120	7.71736	4.16249	7.12121	6.33369	11.924	17.3779	12.1171	13.8063	1.12421	WRKY	AT2G23320.1	1e-171	WRKY DNA-binding protein 15
BjuB028927	66.0867	25.412	45.7834	45.7607	155.282	153.093	107.011	138.462	1.59731	WRKY	AT3G56400.1	1e-135	WRKY DNA-binding protein 70
BjuB038248	33.2235	17.2745	23.9815	24.8265	50.4553	85.9581	73.0647	69.826	1.49189	WRKY	AT4G31800.1	1e-156	WRKY DNA-binding protein 18
BjuB043566	15.4557	10.3792	4.04267	9.9592	39.8637	61.1405	22.1571	41.0538	2.04341	WRKY	AT4G31800.2	5e-58	WRKY DNA-binding protein 18
BjuO010732	0	0.0852751	0	0.028425	1.54712	1.73883	0.221402	1.16912	5.36211	WRKY	AT1G29860.1	1e-136	WRKY DNA-binding protein 71
BjuO011740	2.9709	0.679807	1.4894	1.71337	6.00447	16.9506	10.59	11.1817	2.70623	WRKY	AT4G31800.1	1e-158	WRKY DNA-binding protein 18
BjuA009444	124.55	181.712	80.0906	128.784	45.0871	35.1094	50.0916	43.4294	-1.56821	C2H2	AT5G59820.1	2e-96	C2H2 family protein
BjuA023294	8.78325	4.82353	7.87962	7.16213	21.3022	23.8762	15.4804	20.2196	1.49729	C2H2	AT5G67450.1	1e-118	zinc-finger protein 1
BjuA038637	163.314	243.998	150.662	185.991	68.3643	48.9802	49.5165	55.6203	-1.74155	C2H2	AT5G59820.1	6e-96	C2H2 family protein
BjuA040014	18.6713	12.6402	13.5222	14.9445	44.1207	71.5692	36.3112	50.667	1.76143	C2H2	AT5G04340.1	1e-110	zinc finger of Arabidopsis thaliana 6
BjuA042949	4.15052	6.94491	3.03904	4.71149	1.78541	0.552556	1.2329	1.19029	-1.98487	C2H2	AT2G41940.1	1e-121	zinc finger protein 8
BjuB010916	5.04319	3.2102	4.00658	4.08666	6.5364	12.0956	9.51956	9.38386	1.19926	C2H2	AT1G34370.2	0	C2H2 family protein
BjuB011743	119.736	171.886	98.5037	130.042	59.7655	44.8934	60.1562	54.9383	-1.24309	C2H2	AT5G59820.1	6e-93	C2H2 family protein
BjuB020806	11.0339	5.58113	9.5616	8.72554	25.4093	25.6235	14.0592	21.6973	1.3142	C2H2	AT5G67450.1	1e-116	zinc-finger protein 1
BjuB022436	8.24819	6.3909	7.2143	7.28446	24.8919	23.1109	14.4096	20.8041	1.51397	C2H2	AT3G57480.1	1e-46	C2H2 family protein
BjuB048006	170.334	243.535	152.363	188.744	59.6088	32.1395	84.879	58.8757	-1.68069	C2H2	AT5G59820.1	1e-92	C2H2 family protein
BjuA002876	3.67944	2.60011	4.38597	3.55517	11.4917	10.6037	15.7517	12.6157	1.82723	G2-like	AT4G37180.1	1e-155	G2-like family protein
BjuA036018	3.21962	0.955239	1.45139	1.87542	6.00937	8.51856	7.58623	7.37138	1.97472	G2-like	AT2G20570.1	0	GBF's pro-rich region-interacting factor 1
BjuA045544	6.62438	7.88497	5.83061	6.77999	3.40606	1.6644	3.1412	2.73722	-1.30857	G2-like	AT5G44190.1	0	GOLDEN2-like 2
BjuA046095	10.7872	9.46874	15.398	11.8846	36.5137	28.0357	25.8447	30.1314	1.34217	G2-like	AT3G04450.1	0	G2-like family protein
BjuB036871	6.20917	7.23315	5.42143	6.28792	3.70005	2.06119	1.90032	2.55385	-1.29991	G2-like	AT5G44190.1	0	GOLDEN2-like 2
BjuB040807	2.20274	0.731666	3.37478	2.10306	6.14813	7.71909	12.601	8.82273	2.06873	G2-like	AT4G37180.1	1e-166	G2-like family protein
BjuB048591	19.9916	15.2228	18.9899	18.0681	38.6523	57.511	51.0511	49.0715	1.44144	G2-like	AT5G05090.1	1e-127	G2-like family protein
BjuO000976	0.0627189	0	0	0.0209063	0.370005	0.0572553	1.90032	0.775859	5.21379	G2-like	AT3G04030.3	0	G2-like family protein
BjuO013589	18.4883	16.6656	17.0437	17.3992	11.1455	5.92106	7.29257	8.1197	-1.09952	G2-like	AT5G44190.1	0	GOLDEN2-like 2
BjuA006757	5.55158	7.19168	4.81977	5.85434	2.52383	1.30786	2.28745	2.03971	-1.52114	GATA	AT5G56860.1	1e-173	GATA family protein
BjuA015123	1.51382	0.570286	1.22753	1.10388	3.41253	12.6398	4.31033	6.78754	2.62031	GATA	AT5G26930.1	6e-33	GATA transcription factor 23
BjuA016607	19.3976	20.0986	21.247	20.2477	7.21177	4.4823	5.4019	5.69866	-1.82907	GATA	AT5G56860.1	1e-171	GATA family protein
BjuA026541	27.2767	41.55	28.3367	32.3878	11.4518	13.1706	19.3523	14.6582	-1.14374	GATA	AT3G54810.2	1e-153	GATA family protein
BjuA026748	16.522	22.5169	8.67793	15.9056	2.77122	3.90377	5.62959	4.10153	-1.9553	GATA	AT3G60530.1	1e-120	GATA transcription factor 4
BjuA035726	59.2345	114.363	37.5109	70.3696	32.1185	36.9111	34.6089	34.5462	-1.02643	GATA	AT3G54810.2	1e-169	GATA family protein
BjuB040280	5.85035	7.18025	5.7256	6.25206	3.0214	1.40261	1.63251	2.01884	-1.6308	GATA	AT5G56860.1	1e-163	GATA family protein
BjuO009304	25.752	30.8679	32.9436	29.8545	20.5384	5.60423	5.826	10.6562	-1.48625	GATA	AT5G56860.1	1e-124	GATA family protein
BjuA006416	7.18043	10.5624	8.49099	8.74462	4.61066	1.33774	3.19941	3.04927	-1.51993	CO-like	AT3G02380.1	1e-166	CONSTANS-like 2
BjuA035059	86.0307	91.9705	69.984	82.6617	46.0278	24.9371	26.4139	32.4596	-1.34858	CO-like	AT1G25440.1	0	B-box type zinc finger protein with CCT domain
BjuB004134	0.10914	0	0.933037	0.347392	9.87253	16.8379	8.16978	11.6267	5.06474	CO-like	AT1G28050.1	1e-180	B-box type zinc finger protein with CCT domain
BjuB032561	10.4222	5.96845	8.62936	8.34	22.7965	29.5096	18.5754	23.6272	1.50233	CO-like	AT1G28050.1	0	B-box type zinc finger protein with CCT domain
BjuB039068	37.8158	21.776	40.1138	33.2352	74.2343	82.6955	58.7685	71.8994	1.11327	CO-like	AT5G57660.1	0	CONSTANS-like 5
BjuO000580	0.299231	0.554614	1.02325	0.6257	3.05984	7.04765	9.91971	6.67573	3.41538	CO-like	AT1G28050.1	0	B-box type zinc finger protein with CCT domain
BjuA003230	29.6272	34.9204	23.3589	29.3022	20.4388	11.0044	10.4081	13.9504	-1.0707	bZIP	AT4G34000.1	0	abscisic acid responsive elements-binding factor 3
BjuA029640	0	0	0	0	1.04168	1.64416	0.283235	0.989691	#DIV/0!	bZIP	AT4G35900.1	1e-104	bZIP family protein
BjuB014493	1.03763	0.97941	0.492817	0.836619	1.44533	4.02577	4.23811	3.2364	1.95175	bZIP	AT4G35900.1	1e-103	bZIP family protein
BjuB016538	11.9125	13.2099	7.36964	10.8307	5.16566	3.34609	5.66176	4.7245	-1.19689	bZIP	AT3G54620.1	1e-89	basic leucine zipper 25
BjuB042975	0.0746654	0.076883	0.212772	0.12144	1.46828	1.97667	1.46383	1.63626	3.75208	bZIP	AT5G28770.2	1e-169	bZIP family protein
BjuO004317	0	0	0	0	0.266831	0.0825798	3.7082	1.35254	#DIV/0!	HD-ZIP	AT3G01470.1	1e-122	homeobox 1
BjuB013280	33.6461	33.4681	57.7144	41.6095	139.555	111.007	135.945	128.836	1.63055	HD-ZIP	AT4G16780.1	1e-176	homeobox protein 2
BjuB012949	10.5838	3.54623	12.2876	8.80587	35.5139	23.1577	28.894	29.1886	1.72886	HD-ZIP	AT4G16780.1	1e-158	homeobox protein 2
BjuO003437	2.34026	2.40976	3.44563	2.73189	7.01814	23.6071	13.243	14.6228	2.42025	HD-ZIP	AT1G70920.1	8e-83	homeobox-leucine zipper protein 18
BjuA038769	2.26628	2.04901	1.68017	1.99849	0.706532	0.580291	0.935907	0.74091	-1.43154	HD-ZIP	AT5G60690.1	0	HD-ZIP family protein
BjuA004054	2.79654	3.47028	0.885468	2.3841	0.282016	0.850975	0.447304	0.526765	-2.17821	HSF	AT1G46264.1	0	heat shock transcription factor B4
BjuB013174	1.79197	0.51896	1.22344	1.17812	3.41374	4.49863	5.83869	4.58369	1.96002	HSF	AT5G16820.2	0	heat shock factor 3
BjuB025729	11.2503	21.9887	5.92804	13.0557	4.75864	5.15453	4.91827	4.94381	-1.40098	HSF	AT3G24520.1	1e-137	heat shock transcription factor C1
BjuB041301	3.98752	2.85329	1.86175	2.90085	2.45873	7.5271	23.489	11.1583	1.94356	HSF	AT2G26150.1	0	heat shock transcription factor A2
BjuB044734	0	0	0.0827446	0.0275815	1.54169	3.26037	2.09594	2.29933	6.38137	HSF	AT3G51910.1	1e-142	heat shock transcription factor A7A
BjuA024421	1.02855	0.282427	0.781611	0.697531	3.50588	10.9545	6.47724	6.9792	3.32273	RAV	AT3G25730.1	0	ethylene response DNA binding factor 3
BjuB033070	1.64243	1.9618	1.43532	1.67985	5.81363	13.7341	4.80075	8.11616	2.27246	RAV	AT1G25560.1	0	RAV family protein
BjuA030047	5.37216	8.97218	5.84975	6.73136	21.5149	22.4875	16.0552	20.0192	1.57242	RAV	AT1G25560.1	0	RAV family protein
BjuA044063	7.8168	4.55871	13.2732	8.54957	52.7122	60.8759	37.9118	50.5	2.56236	RAV	AT1G13260.1	0	related to ABI3/VP1 1
BjuB048259	8.54636	4.92811	10.4561	7.97687	34.9569	36.2007	16.8163	29.3246	1.87822	RAV	AT1G13260.1	0	related to ABI3/VP1 1
BjuA027709	6.63988	9.25341	5.34463	7.07931	3.12008	1.77706	3.20807	2.70174	-1.38972	MIKC_MADS	AT1G77980.1	1e-163	AGAMOUS-like 66
BjuB027395	11.4842	18.6366	1.22178	10.4475	1.355	1.42579	3.2749	2.01857	-2.37176	MIKC_MADS	AT2G03710.2	1e-145	MIKC_MADS family protein
BjuB039702	51.8875	58.3147	15.7759	41.9927	23.1253	16.4797	23.2576	20.9542	-1.0029	MIKC_MADS	AT5G60910.1	1e-158	AGAMOUS-like 8
BjuO008905	0.565688	0.403262	0.310005	0.426319	1.02684	2.89984	1.10517	1.67728	1.97612	MIKC_MADS	AT5G20240.1	3e-64	MIKC_MADS family protein
BjuA020924	0	0.0801925	0	0.0267308	2.52694	4.55009	3.19249	3.42317	7.00069	M-type_MADS	AT3G05860.1	1e-101	M-type_MADS family protein
BjuA035763	261.903	323.308	211.503	265.571	134.771	128.707	114.163	125.88	-1.07705	C3H	AT3G55980.1	0	salt-inducible zinc finger 1
BjuA046884	0.187159	0.128478	0	0.105212	1.34949	2.27806	1.1675	1.59835	3.92521	C3H	AT5G44260.1	1e-180	C3H family protein
BjuB043624	4.36792	2.97537	4.02139	3.78823	17.377	11.7169	11.0186	13.3709	1.8195	C3H	AT4G29190.1	0	C3H family protein
BjuB046864	0	0	0	0	1.76529	0	7.8931	3.21946	#DIV/0!	C3H	AT3G02830.1	0	zinc finger protein 1
BjuA021416	3.23129	3.4909	3.27065	3.33095	1.3021	1.5958	0.896911	1.26494	-1.39687	GRAS	AT1G50420.1	0	scarecrow-like 3
BjuB013253	21.0027	20.8222	18.1779	20.0009	26.112	58.8663	41.6481	42.2088	1.07748	GRAS	AT4G17230.1	0	SCARECROW-like 13
BjuB022360	5.51119	3.55679	3.87097	4.31298	1.75539	0.673176	1.66015	1.3629	-1.662	GRAS	AT2G45160.1	0	GRAS family protein
BjuA008575	9.90298	8.17893	9.30877	9.13023	5.37563	3.48429	2.75781	3.87258	-1.23736	Dof	AT5G62430.1	1e-127	cycling DOF factor 1
BjuO012269	9.40783	8.69651	8.63177	8.91204	3.99438	3.31821	2.57229	3.29496	-1.4355	Dof	AT3G50410.1	1e-101	OBF binding protein 1
BjuA001976	6.71988	5.93921	4.73417	5.79775	1.98217	0.715692	1.34739	1.34842	-2.10423	FAR1	AT2G43280.1	1e-36	FAR1 family protein
BjuB027030	21.9226	18.0141	15.2388	18.3918	9.63556	6.42797	8.50666	8.19006	-1.16712	FAR1	AT2G43280.1	1e-69	FAR1 family protein
BjuA006405	0.534536	0.825618	0.423126	0.594427	1.57673	1.87056	7.22464	3.55731	2.58121	LBD	AT3G02550.1	1e-163	LOB domain-containing protein 41
BjuA011490	0.0908092	0.187013	0.172518	0.150113	0.535722	2.73566	3.07512	2.1155	3.81688	LBD	AT3G02550.1	1e-153	LOB domain-containing protein 41
BjuA012702	8.69202	7.01975	11.6562	9.12266	21.1144	33.0619	28.0977	27.4247	1.58795	NF-YA	AT3G20910.1	1e-136	nuclear factor Y, subunit A9
BjuB032367	0.611428	0.923395	0.813106	0.782643	2.04401	4.20484	4.14102	3.46329	2.14572	NF-YA	AT1G17590.2	1e-105	nuclear factor Y, subunit A8
BjuA022448	2.11888	1.85454	2.21398	2.06247	8.75013	10.4452	5.00382	8.06639	1.96755	NF-YC	AT5G63470.2	1e-115	nuclear factor Y, subunit C4
BjuB017345	5.95693	4.65327	4.97552	5.19524	8.48266	16.1265	12.539	12.3827	1.25307	NF-YC	AT3G48590.1	1e-117	nuclear factor Y, subunit C1
BjuB025530	1.99883	3.49894	1.45565	2.31781	0.0655109	0.0608237	0	0.0421115	-5.7824	WOX	AT3G18010.1	0	WUSCHEL related homeobox 1
BjuA012587	0.399766	1.37213	0.189867	0.653922	0	0	0	0	#NUM!	WOX	AT3G18010.1	0	WUSCHEL related homeobox 1
BjuA039890	2.45849	4.64111	3.65864	3.58608	0.886337	0.972543	0.657263	0.838714	-2.09616	B3	AT5G06250.2	1e-139	B3 family protein
BjuB044659	5.85867	4.63379	5.72641	5.40629	9.35032	18.0602	12.2578	13.2228	1.29032	BES1	AT4G18890.1	1e-172	BES1/BZR1 homolog 3
BjuB029256	104.556	113.848	112.332	110.245	144.011	317.379	253.928	238.44	1.11291	GeBP	AT4G00270.1	2e-60	DNA-binding storekeeper protein-related transcriptional regulator
BjuA022105	2.92623	3.20146	3.1618	3.0965	8.52365	9.11589	8.89877	8.8461	1.5144	STAT	AT1G17040.1	0	SH2 domain protein A
BjuB043000	6.43514	5.21892	7.57324	6.4091	12.8785	19.1313	15.58	15.8633	1.3075	TALE	AT5G25220.1	0	KNOTTED1-like homeobox gene 3
BjuA043373	10.0798	6.10541	9.95022	8.71182	15.6112	19.6063	19.3155	18.1777	1.06112	TCP	AT1G72010.1	1e-162	TCP family protein
BjuB016457	0.879985	0.329498	0.68391	0.631131	3.38228	4.30876	1.42581	3.03895	2.26756	Trihelix	AT2G38250.1	1e-126	Trihelix family protein
BjuB040293	0.524991	2.5948	2.19421	1.77133	0.103238	0	0.0935687	0.0656023	-4.75495	ZF-HD	AT4G24660.1	1e-124	homeobox protein 22
